# Supplementary material for: 2-Amino-4-methyl­pyrimidinium dihydrogen phosphate
Source: Acta Crystallogr Sect E Struct Rep Online. 2013 Mar 13;69(Pt 4):o529. doi: 10.1107/S160053681300648X (PMC3629583; doi:10.1107/S160053681300648X)
Supplement: Supplementary file 1 [file e-69-0o529-sup1.cif]

##############################################################################
#                                                                            #
# This CIF contains the data in a paper accepted for publication in          #
# Acta Crystallographica Section E. It conforms to the requirements of       #
# Notes for Authors for Acta Crystallographica Section E, and has been       #
# peer reviewed under the auspices of the IUCr Commission on Journals.       #
#                                                                            #
# Full details of the Crystallographic Information File format               #
# are given in the paper "The Crystallographic Information File (CIF):       #
# a New Standard Archive File for Crystallography" by S. R. Hall, F. H.      #
# Allen and I. D. Brown [Acta Cryst. (1991), A47, 655-685].                  #
#                                                                            #
# The current version of the core CIF dictionary is obtainable from          #
# ftp://ftp.iucr.org/pub/cif_core.dic.                                       #
#                                                                            #
# Software is freely available for graphical display of the structure(s)     #
# in this CIF. For information consult the CIF software page                 #
# http://www.iucr.org/resources/cif/software.                                #
#                                                                            #
# This file may be used for bona fide research purposes within the           #
# scientific community so long as proper attribution is given to the journal # 
# article from which it was obtained.                                        #
#                                                                            #
##############################################################################
data_global
_audit_creation_method     'PLATON <TABLE ACC> option'
_journal_date_recd_electronic     2013-02-08
_journal_date_accepted     2013-03-06
_journal_name_full     'Acta Crystallographica, Section E'
_journal_year     2013
_journal_volume     69
_journal_issue      4
_journal_page_first     o529
_journal_page_last     o529
_journal_paper_category     QO
_journal_paper_doi     10.1107/S160053681300648X
_journal_coeditor_code     DS2227
_publ_contact_author_name     'Sajesh P. Thomas'
_publ_contact_author_address
;
Solid State and Structural Chemistry Unit
Indian Institute of Science
Bangalore 560 012
India
;
_publ_contact_author_email     jyothisri97@yahoo.co.in
_publ_contact_author_fax     '(91) 80 2360 1310'
_publ_contact_author_phone     '(91) 9902342581'
_publ_section_title
;
2-Amino-4-methylpyrimidinium dihydrogen phosphate
;
loop_
    _publ_author_name
    _publ_author_footnote
    _publ_author_address
    'Thomas, Sajesh P.' .
;
Solid State and Structural Chemistry Unit
Indian Institute of Science
Bangalore 560 012, Karnataka
India
;
    'Sunkari, Jyothi' .
;
Department of Chemistry, Kakatiya University, Warangal 506 009, India
;
data_I
_chemical_name_systematic
;
2-Amino-4-methylpyrimidinium dihydrogen phosphate
;
_chemical_name_common     Aminomethylpyrimidiniumphosphate
_chemical_formula_moiety     'C5 H8 N3 +, H2 O4 P -'
_chemical_formula_sum     'C5 H10 N3 O4 P'
_chemical_formula_structural     ?
_chemical_formula_iupac     'C5 H8 N3 +, H2 P O4 -'
_chemical_formula_weight     207.13
_chemical_melting_point     ?
_symmetry_cell_setting     triclinic
_symmetry_space_group_name_H-M     'P -1'
_symmetry_space_group_name_Hall     '-P 1'
loop_
    _symmetry_equiv_pos_site_id
    _symmetry_equiv_pos_as_xyz
    1 x,y,z
    2 -x,-y,-z
_cell_length_a     6.1720(2)
_cell_length_b     7.5616(3)
_cell_length_c     9.9216(4)
_cell_angle_alpha     100.562(3)
_cell_angle_beta     99.821(3)
_cell_angle_gamma     102.279(4)
_cell_volume     434.07(3)
_cell_formula_units_Z     2
_cell_measurement_reflns_used     326
_cell_measurement_theta_min     2.83
_cell_measurement_theta_max     25.99
_cell_measurement_temperature     295(2)
_cell_special_details
;
Least Squares Treatment of 25 SET4 setting angles.
;
_exptl_crystal_description     'block'
_exptl_crystal_colour     'colourless'
_exptl_crystal_size_max     0.250
_exptl_crystal_size_mid     0.200
_exptl_crystal_size_min     0.180
_exptl_crystal_size_rad     ?
_exptl_crystal_density_diffrn     1.585
_exptl_crystal_density_meas     ?
_exptl_crystal_density_method     'Not Measured'
_exptl_crystal_F_000     216
_exptl_absorpt_coefficient_mu     0.305
_exptl_absorpt_correction_type     multi-scan
_exptl_absorpt_process_details     '(CrysAlis RED; Oxford Diffraction, 2006)'
_exptl_absorpt_correction_T_min     0.928
_exptl_absorpt_correction_T_max     0.947
_exptl_special_details
;
;
_diffrn_ambient_temperature     295(2)
_diffrn_radiation_type     'MoK\a'
_diffrn_radiation_wavelength     0.71073
_diffrn_radiation_source     'Enhance (Mo) X-ray Source'
_diffrn_radiation_monochromator     'graphite'
_diffrn_measurement_device_type     'Oxford Xcalibur Eos (Nova) CCD detector'
_diffrn_measurement_method     '\w scans'
_diffrn_reflns_number     9718
_diffrn_reflns_av_R_equivalents     0.0270
_diffrn_reflns_av_sigmaI/netI     0.0157
_diffrn_reflns_theta_min     2.83
_diffrn_reflns_theta_max     25.99
_diffrn_reflns_theta_full     25.99
_diffrn_measured_fraction_theta_max     0.999
_diffrn_measured_fraction_theta_full     0.999
_diffrn_reflns_limit_h_min     -7
_diffrn_reflns_limit_h_max     7
_diffrn_reflns_limit_k_min     -9
_diffrn_reflns_limit_k_max     9
_diffrn_reflns_limit_l_min     -12
_diffrn_reflns_limit_l_max     12
_diffrn_reflns_reduction_process
;
;
_refine_special_details
;
Refinement on <i>F</i>^2^ for ALL reflections except those flagged by the user
for potential systematic errors. Weighted <i>R</i>-factors <i>wR</i> and all
goodnesses of fit <i>S</i> are based on <i>F</i>^2^, conventional
<i>R</i>-factors <i>R</i> are based on <i>F</i>, with <i>F</i> set to zero for
negative <i>F</i>^2^. The observed criterion of <i>F</i>^2^ > \s(<i>F</i>^2^)
is used only for calculating -<i>R</i>-factor-obs <i>etc</i>. and is not
relevant to the choice of reflections for refinement. <i>R</i>-factors based
on <i>F</i>^2^ are statistically about twice as large as those based on
<i>F</i>, and <i>R</i>-factors based on ALL data will be even larger.
;
_reflns_number_total     1717
_reflns_number_gt     1546
_reflns_threshold_expression     I>2\s(I)
_refine_ls_structure_factor_coef     Fsqd
_refine_ls_matrix_type     full
_refine_ls_R_factor_all     0.0340
_refine_ls_R_factor_gt     0.0305
_refine_ls_wR_factor_gt     0.0865
_refine_ls_wR_factor_ref     0.0879
_refine_ls_goodness_of_fit_ref     1.078
_refine_ls_restrained_S_all     1.078
_refine_ls_number_reflns     1717
_refine_ls_number_parameters     125
_refine_ls_number_restraints     0
_refine_ls_number_constraints     ?
_refine_ls_hydrogen_treatment     mixed
_refine_ls_weighting_scheme     calc
_refine_ls_weighting_details
         'calc w=1/[\s^2^(Fo^2^)+(0.0449P)^2^+0.1805P] where P=(Fo^2^+2Fc^2^)/3'
_atom_sites_solution_hydrogens     geom
_atom_sites_solution_primary     direct
_atom_sites_solution_secondary     difmap
_refine_ls_shift/su_max     0.000
_refine_ls_shift/su_mean     0.000
_refine_diff_density_max     0.209
_refine_diff_density_min     -0.342
_refine_ls_extinction_method     'none'
_refine_ls_abs_structure_details     ?
_refine_ls_abs_structure_Flack     .
loop_
    _atom_type_symbol
    _atom_type_description
    _atom_type_scat_dispersion_real
    _atom_type_scat_dispersion_imag
    _atom_type_scat_source
    P P 0.1023 0.0942 'International Tables Vol C Tables 4.2.6.8 and 6.1.1.4'
    O O 0.0106 0.0060 'International Tables Vol C Tables 4.2.6.8 and 6.1.1.4'
    N N 0.0061 0.0033 'International Tables Vol C Tables 4.2.6.8 and 6.1.1.4'
    H H 0.0000 0.0000 'International Tables Vol C Tables 4.2.6.8 and 6.1.1.4'
    C C 0.0033 0.0016 'International Tables Vol C Tables 4.2.6.8 and 6.1.1.4'
_computing_data_collection     'CrysAlis CCD (Oxford Diffraction, 2006)'
_computing_cell_refinement     'CrysAlis PRO (Oxford Diffraction, 2006)'
_computing_data_reduction     'CrysAlis RED (Oxford Diffraction, 2006)'
_computing_structure_solution     'SHELXS97 (Sheldrick, 2008)'
_computing_structure_refinement
                         'SHELXL97 (Sheldrick, 2008) and WinGX (Farrugia, 2012)'
_computing_molecular_graphics     'Mercury (Macrae <i>et al.</i>, 2008)'
_computing_publication_material     'PLATON (Spek, 2009)'
loop_
    _atom_site_type_symbol
    _atom_site_label
    _atom_site_fract_x
    _atom_site_fract_y
    _atom_site_fract_z
    _atom_site_U_iso_or_equiv
    _atom_site_thermal_displace_type
    _atom_site_calc_flag
    _atom_site_refinement_flags
    _atom_site_occupancy
    N N1 0.1136(3) 0.3869(2) 1.11795(16) 0.0405(5) Uani . . 1.000
    N N2 -0.0464(2) 0.1740(2) 0.90738(15) 0.0332(4) Uani . . 1.000
    N N3 0.3480(2) 0.2530(2) 0.99937(15) 0.0326(4) Uani . . 1.000
    C C1 0.1379(3) 0.2712(2) 1.00803(17) 0.0293(5) Uani . . 1.000
    C C2 -0.0146(3) 0.0613(2) 0.79698(18) 0.0341(5) Uani . . 1.000
    C C3 0.2007(3) 0.0371(3) 0.7852(2) 0.0407(6) Uani . . 1.000
    C C4 0.3796(3) 0.1362(3) 0.88869(19) 0.0386(6) Uani . . 1.000
    C C5 -0.2202(4) -0.0381(3) 0.6843(2) 0.0507(7) Uani . . 1.000
    P P1 0.28422(7) 0.48498(6) 0.64883(4) 0.02830(10)
                                                    Uani . . 1.000
    O O1 0.0685(2) 0.31898(17) 0.59152(14) 0.0418(4) Uani . . 1.000
    O O2 0.4901(2) 0.39299(18) 0.64980(12) 0.0365(4) Uani . . 1.000
    O O3 0.2949(2) 0.5709(2) 0.79898(13) 0.0439(4) Uani . . 1.000
    O O4 0.29115(19) 0.61556(16) 0.55043(13) 0.0336(4) Uani . . 1.000
    H H1N 0.23060 0.44920 1.18240 0.0490 Uiso calc R 1.000
    H H2N -0.01930 0.40020 1.12510 0.0490 Uiso calc R 1.000
    H H3 0.21960 -0.04470 0.70830 0.0490 Uiso calc R 1.000
    H H3N 0.464(4) 0.319(3) 1.071(2) 0.048(6) Uiso . . 1.000
    H H4 0.52500 0.12390 0.88380 0.0460 Uiso calc R 1.000
    H H5A -0.31890 -0.12620 0.71950 0.0760 Uiso calc R 1.000
    H H5B -0.17500 -0.10210 0.60520 0.0760 Uiso calc R 1.000
    H H5C -0.29890 0.05020 0.65580 0.0760 Uiso calc R 1.000
    H H1 -0.03370 0.35420 0.54850 0.0630 Uiso calc R 1.000
    H H2 0.53240 0.39280 0.57580 0.0550 Uiso calc R 1.000
loop_
    _atom_site_aniso_label
    _atom_site_aniso_U_11
    _atom_site_aniso_U_22
    _atom_site_aniso_U_33
    _atom_site_aniso_U_12
    _atom_site_aniso_U_13
    _atom_site_aniso_U_23
    N1 0.0258(7) 0.0530(9) 0.0348(8) 0.0121(7) 0.0011(6) -0.0069(7)
    N2 0.0252(7) 0.0384(8) 0.0319(7) 0.0049(6) 0.0049(6) 0.0030(6)
    N3 0.0238(7) 0.0423(8) 0.0309(7) 0.0087(6) 0.0047(6) 0.0069(6)
    C1 0.0241(8) 0.0338(8) 0.0303(8) 0.0081(6) 0.0052(6) 0.0081(7)
    C2 0.0327(9) 0.0334(8) 0.0331(9) 0.0033(7) 0.0079(7) 0.0048(7)
    C3 0.0410(10) 0.0435(10) 0.0373(10) 0.0132(8) 0.0140(8) 0.0003(8)
    C4 0.0315(9) 0.0494(10) 0.0403(10) 0.0173(8) 0.0134(8) 0.0103(8)
    C5 0.0393(11) 0.0546(12) 0.0424(11) -0.0023(9) 0.0047(8) -0.0077(9)
    P1 0.0201(2) 0.0388(3) 0.0242(2) 0.0076(2) 0.0030(2) 0.0046(2)
    O1 0.0294(7) 0.0421(7) 0.0492(8) 0.0029(5) -0.0041(6) 0.0177(6)
    O2 0.0300(6) 0.0563(8) 0.0293(6) 0.0201(6) 0.0081(5) 0.0126(6)
    O3 0.0298(7) 0.0705(9) 0.0280(7) 0.0165(6) 0.0057(5) -0.0015(6)
    O4 0.0238(6) 0.0396(6) 0.0379(7) 0.0078(5) 0.0066(5) 0.0106(5)
_geom_special_details
;
Bond distances, angles <i>etc</i>. have been calculated using the rounded
fractional coordinates. All su's are estimated from the variances of the
(full) variance-covariance matrix. The cell e.s.d.'s are taken into account in
the estimation of distances, angles and torsion angles
;
loop_
    _geom_bond_atom_site_label_1
    _geom_bond_atom_site_label_2
    _geom_bond_site_symmetry_1
    _geom_bond_site_symmetry_2
    _geom_bond_distance
    _geom_bond_publ_flag
    P1 O3 . . 1.4964(13) yes
    P1 O1 . . 1.5623(14) yes
    P1 O2 . . 1.5725(14) yes
    P1 O4 . . 1.5098(13) yes
    O1 H1 . . 0.8200 no
    O2 H2 . . 0.8200 no
    N1 C1 . . 1.319(2) yes
    N2 C2 . . 1.329(2) yes
    N2 C1 . . 1.349(2) yes
    N3 C1 . . 1.348(2) yes
    N3 C4 . . 1.347(2) yes
    N1 H2N . . 0.8600 no
    N1 H1N . . 0.8600 no
    N3 H3N . . 0.90(2) no
    C2 C5 . . 1.492(3) no
    C2 C3 . . 1.401(3) no
    C3 C4 . . 1.347(3) no
    C3 H3 . . 0.9300 no
    C4 H4 . . 0.9300 no
    C5 H5C . . 0.9600 no
    C5 H5A . . 0.9600 no
    C5 H5B . . 0.9600 no
loop_
    _geom_contact_atom_site_label_1
    _geom_contact_atom_site_label_2
    _geom_contact_distance
    _geom_contact_site_symmetry_1
    _geom_contact_site_symmetry_2
    _geom_contact_publ_flag
    P1 H3N 2.89(2) . 2_667 no
    P1 H2N 3.1000 . 2_567 no
    P1 H1 2.8900 . 2_566 no
    P1 H1N 3.0600 . 2_667 no
    P1 H2 2.8800 . 2_666 no
    O1 C3 3.257(2) . . no
    O1 C5 3.277(3) . . no
    O1 O4 2.6100(18) . 2_566 no
    O1 C2 3.099(2) . . no
    O2 N1 3.000(2) . 2_667 no
    O2 C4 3.395(2) . . no
    O2 O4 2.5843(17) . 2_666 no
    O3 N1 2.845(2) . 2_567 no
    O3 N3 2.6276(19) . 2_667 no
    O4 O1 2.6100(18) . 2_566 no
    O4 O2 2.5843(17) . 2_666 no
    O1 H5B 2.5800 . 2_556 no
    O2 H1N 2.1400 . 2_667 no
    O3 H3N 1.73(2) . 2_667 no
    O3 H2N 2.0100 . 2_567 no
    O4 H2 1.8000 . 2_666 no
    O4 H1 1.8000 . 2_566 no
    O4 H3 2.9100 . 1_565 no
    O4 H5A 2.8000 . 1_665 no
    N1 O2 3.000(2) . 2_667 no
    N1 O3 2.845(2) . 2_567 no
    N3 O3 2.6276(19) . 2_667 no
    N2 H4 2.5500 . 1_455 no
    C1 C2 3.481(2) . 2_557 no
    C2 C1 3.481(2) . 2_557 no
    C2 O1 3.099(2) . . no
    C3 O1 3.257(2) . . no
    C4 O2 3.395(2) . . no
    C5 O1 3.277(3) . . no
    C5 H4 2.9800 . 1_455 no
    H1 P1 2.8900 . 2_566 no
    H1 O4 1.8000 . 2_566 no
    H1 H1 2.5500 . 2_566 no
    H1N H2 2.5200 . 2_667 no
    H1N H3N 2.2400 . . no
    H1N P1 3.0600 . 2_667 no
    H1N O2 2.1400 . 2_667 no
    H2 O4 1.8000 . 2_666 no
    H2 H1N 2.5200 . 2_667 no
    H2 H2 2.4500 . 2_666 no
    H2 P1 2.8800 . 2_666 no
    H2N P1 3.1000 . 2_567 no
    H2N O3 2.0100 . 2_567 no
    H3 O4 2.9100 . 1_545 no
    H3 H5B 2.3900 . . no
    H3N H1N 2.2400 . . no
    H3N P1 2.89(2) . 2_667 no
    H3N O3 1.73(2) . 2_667 no
    H4 N2 2.5500 . 1_655 no
    H4 C5 2.9800 . 1_655 no
    H5A O4 2.8000 . 1_445 no
    H5B H3 2.3900 . . no
    H5B O1 2.5800 . 2_556 no
loop_
    _geom_angle_atom_site_label_1
    _geom_angle_atom_site_label_2
    _geom_angle_atom_site_label_3
    _geom_angle_site_symmetry_1
    _geom_angle_site_symmetry_2
    _geom_angle_site_symmetry_3
    _geom_angle
    _geom_angle_publ_flag
    O3 P1 O4 . . . 115.79(8) yes
    O1 P1 O3 . . . 109.84(8) yes
    O1 P1 O4 . . . 109.55(7) yes
    O1 P1 O2 . . . 104.78(7) yes
    O2 P1 O4 . . . 110.13(7) yes
    O2 P1 O3 . . . 106.13(7) yes
    P1 O1 H1 . . . 109.00 no
    P1 O2 H2 . . . 109.00 no
    C1 N2 C2 . . . 117.90(15) yes
    C1 N3 C4 . . . 120.52(15) yes
    H1N N1 H2N . . . 120.00 no
    C1 N1 H1N . . . 120.00 no
    C1 N1 H2N . . . 120.00 no
    C1 N3 H3N . . . 117.5(15) no
    C4 N3 H3N . . . 121.9(15) no
    N1 C1 N3 . . . 118.80(16) yes
    N1 C1 N2 . . . 119.66(17) yes
    N2 C1 N3 . . . 121.54(15) yes
    N2 C2 C3 . . . 122.14(16) yes
    N2 C2 C5 . . . 116.73(17) yes
    C3 C2 C5 . . . 121.13(17) no
    C2 C3 C4 . . . 117.84(18) no
    N3 C4 C3 . . . 120.03(18) yes
    C2 C3 H3 . . . 121.00 no
    C4 C3 H3 . . . 121.00 no
    C3 C4 H4 . . . 120.00 no
    N3 C4 H4 . . . 120.00 no
    C2 C5 H5B . . . 109.00 no
    C2 C5 H5C . . . 109.00 no
    C2 C5 H5A . . . 109.00 no
    H5A C5 H5C . . . 109.00 no
    H5B C5 H5C . . . 109.00 no
    H5A C5 H5B . . . 110.00 no
loop_
    _geom_torsion_atom_site_label_1
    _geom_torsion_atom_site_label_2
    _geom_torsion_atom_site_label_3
    _geom_torsion_atom_site_label_4
    _geom_torsion_site_symmetry_1
    _geom_torsion_site_symmetry_2
    _geom_torsion_site_symmetry_3
    _geom_torsion_site_symmetry_4
    _geom_torsion
    _geom_torsion_publ_flag
    C2 N2 C1 N1 . . . . 178.81(15) no
    C2 N2 C1 N3 . . . . -1.3(2) no
    C1 N2 C2 C3 . . . . 2.1(2) no
    C1 N2 C2 C5 . . . . -177.38(16) no
    C4 N3 C1 N1 . . . . -179.98(18) no
    C4 N3 C1 N2 . . . . 0.1(2) no
    C1 N3 C4 C3 . . . . 0.3(3) no
    N2 C2 C3 C4 . . . . -1.7(3) no
    C5 C2 C3 C4 . . . . 177.75(19) no
    C2 C3 C4 N3 . . . . 0.4(3) no
loop_
    _geom_hbond_atom_site_label_D
    _geom_hbond_atom_site_label_H
    _geom_hbond_atom_site_label_A
    _geom_hbond_site_symmetry_A
    _geom_hbond_distance_DH
    _geom_hbond_distance_HA
    _geom_hbond_distance_DA
    _geom_hbond_angle_DHA
    _geom_hbond_publ_flag
    O1 H1 O4 2_566 0.8200 1.8000 2.6100(18) 168.00 yes
    N1 H1N O2 2_667 0.8600 2.1400 3.000(2) 177.00 yes
    O2 H2 O4 2_666 0.8200 1.8000 2.5843(17) 161.00 yes
    N1 H2N O3 2_567 0.8600 2.0100 2.845(2) 163.00 yes
    N3 H3N O3 2_667 0.90(2) 1.73(2) 2.6276(19) 173(2) yes
    C4 H4 N2 1_655 0.9300 2.5500 3.463(2) 166.00 yes
    C5 H5B O1 2_556 0.9600 2.5800 3.531(3) 171.00 yes
_iucr_refine_instructions_details
;
TITL PYRAMPO4 in P-1
CELL 0.71073 6.172014 7.561553 9.921602 100.5622 99.821 102.2789
ZERR 2 0.000246 0.000349 0.000356 0.0034 0.0032 0.0036
LATT 1
SFAC C H N O P
UNIT 10 20 6 8 2
L.S. 10
PLAN  6
FMAP 2
MERG 2
OMIT 0 52
ACTA
CONF
SIZE 0.25 0.2 0.18
HTAB
BOND $H
REM <HKL>F:\DataTransferred\2_ActaMaterials\pyrimdPO4\PYRAMS2.hkl</HKL>
WGHT    0.044900    0.180500
FVAR       9.25541
P1    5    0.284224    0.484976    0.648835    11.00000    0.02009    0.03882 =
         0.02419    0.00459    0.00302    0.00758
O4    4    0.291154    0.615562    0.550432    11.00000    0.02376    0.03961 =
         0.03790    0.01061    0.00664    0.00779
N3    3    0.347990    0.253020    0.999366    11.00000    0.02383    0.04229 =
         0.03087    0.00689    0.00473    0.00870
N2    3   -0.046446    0.173961    0.907379    11.00000    0.02523    0.03844 =
         0.03194    0.00297    0.00489    0.00492
O2    4    0.490148    0.392986    0.649796    11.00000    0.02999    0.05632 =
         0.02934    0.01256    0.00809    0.02012
AFIX 147
H2    2    0.532416    0.392769    0.575783    11.00000   -1.50000
AFIX   0
O3    4    0.294947    0.570915    0.798979    11.00000    0.02981    0.07055 =
         0.02801   -0.00150    0.00572    0.01653
O1    4    0.068482    0.318980    0.591521    11.00000    0.02940    0.04213 =
         0.04920    0.01768   -0.00408    0.00286
AFIX 147
H1    2   -0.033729    0.354179    0.548473    11.00000   -1.50000
AFIX   0
C2    1   -0.014607    0.061295    0.796984    11.00000    0.03269    0.03342 =
         0.03307    0.00479    0.00793    0.00331
N1    3    0.113576    0.386944    1.117955    11.00000    0.02576    0.05305 =
         0.03480   -0.00693    0.00111    0.01205
AFIX  93
H1N   2    0.230566    0.449181    1.182431    11.00000   -1.20000
H2N   2   -0.019264    0.400194    1.125141    11.00000   -1.20000
AFIX   0
C1    1    0.137886    0.271158    1.008032    11.00000    0.02415    0.03382 =
         0.03032    0.00811    0.00522    0.00806
C4    1    0.379575    0.136182    0.888688    11.00000    0.03154    0.04943 =
         0.04028    0.01033    0.01344    0.01732
AFIX  43
H4    2    0.524965    0.123922    0.883763    11.00000   -1.20000
AFIX   0
C3    1    0.200705    0.037110    0.785157    11.00000    0.04102    0.04352 =
         0.03732    0.00029    0.01403    0.01319
AFIX  43
H3    2    0.219551   -0.044672    0.708337    11.00000   -1.20000
AFIX   0
C5    1   -0.220169   -0.038062    0.684339    11.00000    0.03930    0.05457 =
         0.04244   -0.00775    0.00474   -0.00234
AFIX 137
H5A   2   -0.318875   -0.126163    0.719490    11.00000   -1.50000
H5B   2   -0.174999   -0.102145    0.605206    11.00000   -1.50000
H5C   2   -0.298893    0.050194    0.655844    11.00000   -1.50000
AFIX   0
H3N   2    0.464136    0.318670    1.070910    11.00000    0.04810
HKLF 4
REM  PYRAMS2 in P-1
REM R1 =  0.0305 for   1546 Fo > 4sig(Fo)  and  0.0340 for all   1717 data
REM    125 parameters refined using      0 restraints
END
WGHT      0.0448      0.1805
REM Highest difference peak  0.209,  deepest hole -0.342,  1-sigma level  0.047
Q1    1  -0.1955 -0.0185  0.5808  11.00000  0.05    0.21
Q2    1  -0.2274 -0.1809  0.6658  11.00000  0.05    0.19
Q3    1   0.3506  0.6854  0.7970  11.00000  0.05    0.19
Q4    1   0.0502  0.3985  0.6524  11.00000  0.05    0.17
Q5    1   0.2370  0.5445  0.5002  11.00000  0.05    0.16
Q6    1   0.3069  0.5670  0.5904  11.00000  0.05    0.15
;
