# Supplementary material for: 2-Amino-4-methyl­pyrimidinium dihydrogen phosphate
Source: Acta Crystallogr Sect E Struct Rep Online. 2013 Mar 13;69(Pt 4):o529. doi: 10.1107/S160053681300648X (PMC3629583; doi:10.1107/S160053681300648X)
Supplement: Supplementary file 2 [file e-69-0o529-Isup2.hkl]

#
# h,k,l, Fc-squared, Fo-squared, sigma(Fo-squared) and status flag
#
data_I
_shelx_title ' PYRAMS2 in P-1'
_shelx_refln_list_code          4
_shelx_F_calc_maximum      112.16
_exptl_crystal_F_000       216.00
_reflns_d_resolution_high  0.8109
 
loop_
 _symmetry_equiv_pos_as_xyz
 'x, y, z'
 '-x, -y, -z'
 
_cell_length_a     6.1720
_cell_length_b     7.5616
_cell_length_c     9.9216
_cell_angle_alpha 100.562
_cell_angle_beta   99.821
_cell_angle_gamma 102.279
 
_shelx_F_squared_multiplier     1.000
 
loop_
 _refln_index_h
 _refln_index_k
 _refln_index_l
 _refln_F_squared_calc
 _refln_F_squared_meas
 _refln_F_squared_sigma
 _refln_observed_status
   1   0   0      157.03      155.04      0.78 o
   2   0   0      380.47      410.86      2.00 o
   3   0   0      400.26      398.55      3.10 o
   4   0   0      197.13      187.87      1.70 o
   5   0   0      349.55      324.53      2.56 o
   6   0   0        0.43        0.42      0.46 o
   7   0   0       26.47       25.74      1.37 o
  -7   1   0      188.96      200.54      6.66 o
  -6   1   0        9.88        9.59      0.88 o
  -5   1   0      487.52      465.90      4.24 o
  -4   1   0      188.85      173.19      2.05 o
  -3   1   0       61.65       64.43      1.06 o
  -2   1   0      618.45      638.01      4.90 o
  -1   1   0     2143.88     1909.98      8.64 o
   0   1   0     1328.33     1326.79      4.15 o
   1   1   0        0.10        2.92      0.09 o
   2   1   0       84.59       80.85      0.82 o
   3   1   0      559.73      555.68      5.68 o
   4   1   0       23.46       21.93      0.73 o
   5   1   0     1071.60     1040.01      6.39 o
   6   1   0        5.00        2.99      0.57 o
   7   1   0       38.61       35.20      1.40 o
  -7   2   0       68.30       65.12      2.35 o
  -6   2   0        5.51        4.11      0.75 o
  -5   2   0      154.89      149.08      3.37 o
  -4   2   0      440.78      457.46      3.63 o
  -3   2   0      411.70      467.25      2.62 o
  -2   2   0     4150.11     4082.83     13.94 o
  -1   2   0       14.55       23.15      0.34 o
   0   2   0      664.44      626.71      4.10 o
   1   2   0      409.19      472.08      3.81 o
   2   2   0       19.75       15.37      0.34 o
   3   2   0      452.81      467.81      3.00 o
   4   2   0      476.22      476.23      3.77 o
   5   2   0        0.76        1.44      0.48 o
   6   2   0        2.56        1.95      0.64 o
  -7   3   0      108.03      119.93      3.07 o
  -6   3   0       24.30       27.21      1.38 o
  -5   3   0       59.06       56.81      1.71 o
  -4   3   0      265.20      296.56      2.51 o
  -3   3   0      286.33      294.88      2.36 o
  -2   3   0      526.07      519.56      2.91 o
  -1   3   0       18.55       12.70      0.37 o
   0   3   0       38.84       49.01      0.78 o
   1   3   0      327.63      365.36      2.57 o
   2   3   0        4.68        4.25      0.28 o
   3   3   0      166.16      180.31      2.03 o
   4   3   0       12.05       11.58      0.63 o
   5   3   0        1.38        2.37      0.67 o
   6   3   0        0.03        0.20      0.83 o
  -7   4   0       60.19       58.14      2.18 o
  -6   4   0       10.49        7.74      1.04 o
  -5   4   0        9.41        6.84      0.67 o
  -4   4   0       30.30       31.92      0.86 o
  -3   4   0       81.17       75.62      1.19 o
  -2   4   0      152.52      159.81      2.79 o
  -1   4   0      197.21      216.13      1.58 o
   0   4   0        0.12        1.04      0.18 o
   1   4   0       61.68       66.24      0.79 o
   2   4   0      550.18      560.71      3.84 o
   3   4   0        0.56        0.83      0.25 o
   4   4   0        0.44        0.57      0.48 o
   5   4   0        6.56        8.84      1.07 o
  -7   5   0        8.21       10.50      1.38 o
  -6   5   0        3.03        3.81      0.74 o
  -5   5   0        0.10        0.32      0.50 o
  -4   5   0        5.14        4.32      0.40 o
  -3   5   0      256.21      259.85      2.92 o
  -2   5   0       44.11       41.72      1.17 o
  -1   5   0       66.27       70.91      1.07 o
   0   5   0        0.19        0.03      0.20 o
   1   5   0      143.15      145.14      1.42 o
   2   5   0       20.78       20.06      0.79 o
   3   5   0        1.11        0.59      0.46 o
   4   5   0        0.33        0.44      0.55 o
   5   5   0        2.57        2.52      0.84 o
  -6   6   0       15.46       16.85      1.20 o
  -5   6   0        5.33        6.50      0.72 o
  -4   6   0       20.63       17.27      0.73 o
  -3   6   0       26.17       22.85      0.67 o
  -2   6   0        5.95        5.35      0.37 o
  -1   6   0        6.96        6.02      0.35 o
   0   6   0        5.83        7.75      0.40 o
   1   6   0       68.21       62.31      1.39 o
   2   6   0       36.10       38.46      1.21 o
   3   6   0        8.37       10.06      0.77 o
   4   6   0       75.84       78.91      2.86 o
  -6   7   0        2.62        3.93      1.20 o
  -5   7   0       64.65       72.51      3.58 o
  -4   7   0       23.34       27.26      1.11 o
  -3   7   0      170.71      174.00      1.94 o
  -2   7   0        3.95        3.52      0.39 o
  -1   7   0       22.12       21.58      0.76 o
   0   7   0       11.39       10.45      0.64 o
   1   7   0       29.76       27.99      1.30 o
   2   7   0       12.86       13.57      0.91 o
   3   7   0        8.23        6.99      0.75 o
  -5   8   0       85.68       85.50      3.31 o
  -4   8   0       61.69       59.25      1.82 o
  -3   8   0       17.51       18.85      0.90 o
  -2   8   0        9.90        9.38      0.81 o
  -1   8   0       54.74       52.43      1.92 o
   0   8   0       15.90       17.72      0.99 o
   1   8   0       17.24       18.37      0.91 o
  -3   9   0        9.10        8.78      1.09 o
  -2   9   0        0.31        0.23      0.99 o
  -1   9   0       17.58       15.84      1.31 o
   0  -9   1        4.56        3.97      0.63 o
   1  -9   1        9.42        9.08      0.85 o
   2  -9   1        6.79        7.42      0.88 o
   3  -9   1       41.61       39.66      1.61 o
  -2  -8   1        0.37        0.00      0.64 o
  -1  -8   1       28.79       27.23      1.51 o
   0  -8   1        1.05        1.23      0.51 o
   1  -8   1       70.44       76.42      1.94 o
   2  -8   1       21.25       20.37      1.05 o
   3  -8   1        3.87        3.83      0.46 o
   4  -8   1        4.55        4.78      0.58 o
   5  -8   1        0.05        0.00      0.68 o
  -3  -7   1       12.80       13.35      0.97 o
  -2  -7   1        5.45        6.11      0.64 o
  -1  -7   1       25.83       26.09      0.89 o
   0  -7   1        0.01        0.00      0.44 o
   1  -7   1      359.95      358.39      3.60 o
   2  -7   1        1.08        1.13      0.41 o
   3  -7   1        0.50        0.28      0.39 o
   4  -7   1      100.58      100.50      1.85 o
   5  -7   1       11.90       11.99      0.92 o
   6  -7   1       46.97       49.88      1.99 o
  -4  -6   1       29.16       31.78      1.33 o
  -3  -6   1       16.30       15.11      0.89 o
  -2  -6   1        0.14        0.35      0.39 o
  -1  -6   1      121.79      120.23      2.21 o
   0  -6   1       27.07       28.42      0.68 o
   1  -6   1       65.86       57.53      1.02 o
   2  -6   1        0.67        1.06      0.34 o
   3  -6   1       48.33       46.55      0.97 o
   4  -6   1       73.39       75.08      1.48 o
   5  -6   1       27.93       29.40      1.56 o
   6  -6   1      109.63      113.61      2.96 o
  -5  -5   1        5.12        4.79      0.76 o
  -4  -5   1       11.01       12.05      0.84 o
  -3  -5   1       18.10       16.34      0.94 o
  -2  -5   1        4.29        3.86      0.41 o
  -1  -5   1      190.11      180.65      2.04 o
   0  -5   1       12.85       11.97      0.34 o
   1  -5   1        1.15        2.61      0.28 o
   2  -5   1       24.78       25.84      0.78 o
   3  -5   1      147.83      155.28      1.70 o
   4  -5   1       83.15       79.40      2.19 o
   5  -5   1       54.92       55.59      1.69 o
   6  -5   1        0.36        0.20      0.68 o
   7  -5   1        6.74        6.20      0.94 o
  -5  -4   1        6.43        4.58      0.77 o
  -4  -4   1       34.93       38.25      1.32 o
  -3  -4   1        4.85        4.69      0.32 o
  -2  -4   1        0.02        0.00      0.25 o
  -1  -4   1      452.01      447.97      4.30 o
   0  -4   1        1.56        1.19      0.14 o
   1  -4   1        7.98       13.11      0.39 o
   2  -4   1       10.84       14.47      0.68 o
   3  -4   1      293.09      279.68      2.43 o
   4  -4   1       33.77       27.61      0.76 o
   5  -4   1        0.22        0.66      0.50 o
   6  -4   1        9.93       10.75      0.98 o
   7  -4   1        7.49        8.49      1.18 o
  -6  -3   1       53.70       56.35      2.42 o
  -5  -3   1       54.88       62.12      1.92 o
  -4  -3   1        0.91        0.67      0.36 o
  -3  -3   1      120.78      110.50      1.86 o
  -2  -3   1     1260.83     1262.58      5.06 o
  -1  -3   1      257.39      227.43      2.38 o
   0  -3   1      149.95      172.19      1.46 o
   1  -3   1      206.02      209.64      3.15 o
   2  -3   1      188.62      187.61      1.93 o
   3  -3   1      153.84      145.27      1.31 o
   4  -3   1       87.32       89.42      1.37 o
   5  -3   1       12.08       12.38      0.61 o
   6  -3   1       30.38       30.27      1.42 o
   7  -3   1       79.08       87.40      3.43 o
  -6  -2   1        7.62        9.27      0.69 o
  -5  -2   1        0.09        0.22      0.43 o
  -4  -2   1        3.32        3.30      0.45 o
  -3  -2   1       29.68       34.16      0.85 o
  -2  -2   1     1167.96     1154.75      4.04 o
  -1  -2   1      181.93      169.48      1.80 o
   0  -2   1     2375.47     2308.57     13.58 o
   1  -2   1      103.05       87.80      0.89 o
   2  -2   1       12.20       20.91      0.45 o
   3  -2   1     1012.03     1046.11      5.94 o
   4  -2   1       99.52      101.74      1.91 o
   5  -2   1       47.53       45.43      1.70 o
   6  -2   1       59.15       55.45      2.51 o
   7  -2   1       38.74       41.97      1.96 o
  -7  -1   1       97.47      103.80      3.04 o
  -6  -1   1       23.24       20.92      0.90 o
  -5  -1   1      154.08      145.91      1.91 o
  -4  -1   1      663.08      641.80      3.76 o
  -3  -1   1        2.22        0.89      0.15 o
  -2  -1   1      372.53      386.16      2.25 o
  -1  -1   1       13.63       12.16      0.27 o
   0  -1   1      416.61      443.40      2.48 o
   1  -1   1      422.03      437.66      3.84 o
   2  -1   1      405.40      437.11      3.52 o
   3  -1   1      616.16      606.70      6.50 o
   4  -1   1      157.67      150.98      2.73 o
   5  -1   1      954.40      944.19      8.06 o
   6  -1   1       12.82       10.38      0.97 o
   7  -1   1        0.93        1.65      0.74 o
  -7   0   1       19.41       19.95      1.21 o
  -6   0   1      196.04      191.19      3.14 o
  -5   0   1       55.05       51.82      1.00 o
  -4   0   1     1048.92     1056.27      9.13 o
  -3   0   1      291.18      309.50      2.33 o
  -2   0   1     1448.37     1469.15      8.62 o
  -1   0   1      390.19      404.97      1.96 o
   1   0   1     2229.56     2162.87     10.42 o
   2   0   1       82.01       80.96      0.77 o
   3   0   1      278.76      268.68      2.13 o
   4   0   1       72.33       68.44      1.09 o
   5   0   1      202.10      193.25      2.45 o
   6   0   1       21.09       21.49      1.10 o
   7   0   1        6.50        6.71      0.75 o
  -7   1   1        0.03        0.00      0.68 o
  -6   1   1      173.23      170.51      3.02 o
  -5   1   1       46.22       49.35      1.48 o
  -4   1   1      977.11      962.05      9.70 o
  -3   1   1       38.53       27.85      0.53 o
  -2   1   1       49.50       46.87      0.76 o
  -1   1   1     1936.82     1900.31     14.81 o
   0   1   1     2271.01     2153.50      9.20 o
   1   1   1     2941.41     2745.29     20.02 o
   2   1   1     1658.86     1765.19      5.11 o
   3   1   1      797.25      805.83      5.43 o
   4   1   1        0.04        0.41      0.27 o
   5   1   1       10.34        9.36      0.61 o
   6   1   1      110.68      110.97      2.30 o
  -7   2   1        5.33        3.12      0.80 o
  -6   2   1       95.09       99.49      3.09 o
  -5   2   1       24.42       18.17      1.03 o
  -4   2   1      302.45      283.08      2.07 o
  -3   2   1      641.07      690.89      9.40 o
  -2   2   1       63.54       53.21      0.71 o
  -1   2   1       46.75       57.32      0.99 o
   0   2   1      169.51      149.22      1.23 o
   1   2   1     2064.38     2071.71     12.04 o
   2   2   1       24.89       28.60      0.60 o
   3   2   1       84.20       83.81      1.16 o
   4   2   1       24.09       25.42      0.82 o
   5   2   1       68.78       73.14      1.95 o
   6   2   1       99.02      100.47      2.51 o
  -7   3   1        0.04        0.00      0.92 o
  -6   3   1        9.26       12.48      1.15 o
  -5   3   1       15.79       12.63      0.87 o
  -4   3   1      162.56      163.00      3.50 o
  -3   3   1      345.31      370.33      5.36 o
  -2   3   1       44.13       40.46      0.67 o
  -1   3   1        4.72        3.82      0.29 o
   0   3   1       86.19      104.44      1.12 o
   1   3   1      307.74      288.52      1.85 o
   2   3   1       15.84       18.56      0.55 o
   3   3   1       20.92       19.18      0.62 o
   4   3   1        0.21        0.34      0.38 o
   5   3   1       13.34       16.71      1.38 o
   6   3   1       61.12       70.62      2.51 o
  -7   4   1        0.23        0.00      0.81 o
  -6   4   1      110.72      102.90      2.50 o
  -5   4   1        2.39        2.98      0.58 o
  -4   4   1       49.43       55.89      1.09 o
  -3   4   1       16.32       19.82      0.86 o
  -2   4   1       16.32       17.82      0.49 o
  -1   4   1        6.75        3.79      0.24 o
   0   4   1       55.14       57.19      0.88 o
   1   4   1       67.89       67.55      0.95 o
   2   4   1       47.42       41.14      0.92 o
   3   4   1        1.57        2.25      0.31 o
   4   4   1        0.38        0.85      0.61 o
   5   4   1        8.65        9.12      1.23 o
  -7   5   1       20.20       17.18      1.56 o
  -6   5   1        6.83        7.92      0.82 o
  -5   5   1        6.88        7.11      0.83 o
  -4   5   1       84.88       88.22      1.71 o
  -3   5   1      163.75      166.39      2.40 o
  -2   5   1       10.10       14.58      0.76 o
  -1   5   1      274.57      286.09      2.58 o
   0   5   1       21.26       19.88      0.59 o
   1   5   1       14.27       13.47      0.51 o
   2   5   1       45.21       42.64      0.94 o
   3   5   1        0.18        0.53      0.46 o
   4   5   1        1.94        2.09      0.77 o
  -6   6   1        3.03        2.62      0.73 o
  -5   6   1       85.14       87.47      1.99 o
  -4   6   1       62.43       61.23      1.79 o
  -3   6   1       90.40       87.90      1.35 o
  -2   6   1      128.90      135.65      2.64 o
  -1   6   1        2.07        2.29      0.39 o
   0   6   1      103.11      103.62      1.40 o
   1   6   1        0.07        0.00      0.38 o
   2   6   1       80.79       81.05      1.41 o
   3   6   1        5.22        5.32      0.64 o
  -6   7   1       10.84       13.12      1.13 o
  -5   7   1       10.30       11.11      0.80 o
  -4   7   1       23.89       21.61      0.99 o
  -3   7   1        2.17        1.40      0.41 o
  -2   7   1       77.49       79.13      1.60 o
  -1   7   1        9.84       11.73      0.62 o
   0   7   1      156.61      155.16      2.42 o
   1   7   1       62.03       62.67      1.45 o
   2   7   1       11.78       10.69      0.82 o
  -5   8   1        6.55        5.56      0.78 o
  -4   8   1       57.94       56.31      2.43 o
  -3   8   1       12.66       13.04      0.74 o
  -2   8   1       68.05       69.97      3.14 o
  -1   8   1        4.80        4.93      0.85 o
   0   8   1        9.05        8.22      0.67 o
   1   8   1        0.27        0.99      0.61 o
   0  -9   2        0.25        0.65      0.57 o
   1  -9   2        7.04        5.67      0.78 o
   2  -9   2        6.89        5.83      0.84 o
   3  -9   2        6.06        6.60      0.73 o
  -2  -8   2        0.16        0.00      0.66 o
  -1  -8   2        6.94        7.63      0.80 o
   0  -8   2        2.51        3.40      0.61 o
   1  -8   2       22.41       22.36      1.16 o
   2  -8   2       23.71       22.04      1.00 o
   3  -8   2       20.85       19.64      0.89 o
   4  -8   2       11.73       13.09      0.78 o
   5  -8   2        1.12        0.52      0.66 o
  -3  -7   2       38.78       43.68      1.51 o
  -2  -7   2        0.00        0.00      0.55 o
  -1  -7   2        4.97        5.65      0.49 o
   0  -7   2       23.96       21.56      0.91 o
   1  -7   2       23.80       22.73      1.08 o
   2  -7   2      115.58      113.00      2.27 o
   3  -7   2        7.70        8.07      0.54 o
   4  -7   2       35.12       35.72      1.03 o
   5  -7   2        3.09        2.93      0.59 o
  -4  -6   2        8.63        9.02      0.81 o
  -3  -6   2       46.90       46.86      1.47 o
  -2  -6   2      168.91      163.82      3.88 o
  -1  -6   2      151.32      145.85      2.02 o
   0  -6   2       73.96       71.49      2.75 o
   1  -6   2      250.37      238.62      3.18 o
   2  -6   2      211.16      219.89      2.45 o
   3  -6   2        4.30        2.61      0.38 o
   4  -6   2      129.34      127.82      1.75 o
   5  -6   2        1.97        1.49      0.55 o
   6  -6   2       19.37       21.33      1.53 o
  -5  -5   2       21.12       24.15      1.75 o
  -4  -5   2       17.99       19.08      0.99 o
  -3  -5   2      199.24      201.12      2.73 o
  -2  -5   2        9.12        9.56      0.54 o
  -1  -5   2      265.29      278.72      4.60 o
   0  -5   2       18.25       17.16      0.66 o
   1  -5   2       23.01       21.51      0.55 o
   2  -5   2      305.98      293.13      2.59 o
   3  -5   2       83.50       82.52      1.17 o
   4  -5   2      259.24      254.42      2.33 o
   5  -5   2       15.82       12.88      0.93 o
   6  -5   2       61.77       62.72      2.12 o
  -5  -4   2        2.11        2.44      0.56 o
  -4  -4   2      112.62      105.17      1.97 o
  -3  -4   2      162.93      157.73      2.39 o
  -2  -4   2       10.86        8.51      0.56 o
  -1  -4   2      154.44      149.56      1.84 o
   0  -4   2       90.18       82.83      0.90 o
   1  -4   2        0.79        0.36      0.24 o
   2  -4   2     1304.21     1301.17      9.61 o
   3  -4   2      262.97      267.49      2.02 o
   4  -4   2      250.71      247.25      2.18 o
   5  -4   2       20.34       18.61      0.77 o
   6  -4   2       17.72       21.47      1.17 o
   7  -4   2       23.93       23.89      1.78 o
  -6  -3   2        2.49        3.08      0.76 o
  -5  -3   2      462.26      466.00      5.48 o
  -4  -3   2       10.95       10.40      0.59 o
  -3  -3   2      213.01      207.38      3.35 o
  -2  -3   2        0.56        0.38      0.07 o
  -1  -3   2        5.81        4.69      0.37 o
   0  -3   2      160.81      150.73      1.49 o
   1  -3   2      294.88      316.84      2.80 o
   2  -3   2       36.54       33.74      0.52 o
   3  -3   2      287.98      308.49      1.97 o
   4  -3   2       61.35       58.65      1.17 o
   5  -3   2       75.41       73.14      1.44 o
   6  -3   2       20.95       21.92      1.30 o
   7  -3   2       47.77       52.29      3.74 o
  -6  -2   2       73.28       74.22      1.97 o
  -5  -2   2       26.40       23.09      0.88 o
  -4  -2   2        1.95        3.32      0.38 o
  -3  -2   2      141.66      145.19      2.21 o
  -2  -2   2      153.17      163.38      3.29 o
  -1  -2   2       26.32       32.97      0.54 o
   0  -2   2    12579.66    11452.13    256.88 o
   1  -2   2      647.48      607.89      3.21 o
   2  -2   2        3.34        6.03      0.19 o
   3  -2   2       36.16       36.23      0.90 o
   4  -2   2       73.56       73.32      1.75 o
   5  -2   2       36.85       33.57      1.23 o
   6  -2   2       34.04       33.62      1.61 o
   7  -2   2        9.38       10.73      1.20 o
  -7  -1   2       20.77       19.90      1.21 o
  -6  -1   2       41.55       41.21      1.19 o
  -5  -1   2      161.84      154.67      1.96 o
  -4  -1   2       70.92       74.26      1.33 o
  -3  -1   2       21.81       24.64      0.58 o
  -2  -1   2      104.14      115.81      1.64 o
  -1  -1   2     4482.68     4093.59     42.93 o
   0  -1   2       29.90       32.58      0.28 o
   1  -1   2     1460.22     1355.63      9.18 o
   2  -1   2       24.55       34.20      0.57 o
   3  -1   2       41.85       42.31      0.96 o
   4  -1   2       74.17       76.85      1.31 o
   5  -1   2      295.06      291.88      4.97 o
   6  -1   2       95.44       91.85      2.63 o
   7  -1   2        2.23        2.24      0.79 o
  -7   0   2        0.00        0.00      0.71 o
  -6   0   2      122.09      118.86      3.27 o
  -5   0   2       83.98       81.40      1.34 o
  -4   0   2       24.27       22.58      0.69 o
  -3   0   2      112.78      133.87      1.76 o
  -2   0   2      786.89      786.68      6.20 o
  -1   0   2      625.76      608.56      3.16 o
   0   0   2        2.61        2.96      0.10 o
   1   0   2      351.71      328.81      3.69 o
   2   0   2       11.16       19.14      0.48 o
   3   0   2        1.45        3.22      0.23 o
   4   0   2     1117.69     1088.49     10.62 o
   5   0   2      165.47      161.68      2.58 o
   6   0   2      105.50      100.00      1.99 o
  -7   1   2       27.98       31.46      1.98 o
  -6   1   2       71.90       71.01      2.71 o
  -5   1   2      103.79      101.68      1.64 o
  -4   1   2       18.51       10.57      0.51 o
  -3   1   2     1215.18     1246.62      7.58 o
  -2   1   2       30.63       38.62      0.71 o
  -1   1   2     2417.15     2272.33     14.64 o
   0   1   2      420.01      382.31      3.71 o
   1   1   2      132.37      125.31      1.78 o
   2   1   2       78.46       65.60      0.64 o
   3   1   2       18.46       16.62      0.43 o
   4   1   2       18.78       21.19      0.72 o
   5   1   2       85.96       82.69      1.88 o
   6   1   2       50.02       50.79      1.63 o
  -7   2   2       38.51       35.30      1.95 o
  -6   2   2      240.00      224.96      4.29 o
  -5   2   2        1.24        0.34      0.50 o
  -4   2   2       46.38       51.74      1.44 o
  -3   2   2      576.91      604.72      4.15 o
  -2   2   2       95.43       89.83      0.87 o
  -1   2   2        5.54        3.28      0.15 o
   0   2   2       31.78       31.46      0.72 o
   1   2   2        1.76        0.23      0.12 o
   2   2   2     1480.08     1529.25      7.29 o
   3   2   2       44.67       42.49      0.84 o
   4   2   2       31.34       32.10      0.94 o
   5   2   2        5.98        4.47      0.61 o
   6   2   2       43.82       45.75      1.76 o
  -7   3   2        0.91        1.89      0.85 o
  -6   3   2        6.25        5.63      0.73 o
  -5   3   2        0.49        0.87      0.57 o
  -4   3   2       56.87       47.51      1.53 o
  -3   3   2      852.50      846.51      3.36 o
  -2   3   2       41.75       49.12      0.66 o
  -1   3   2      390.93      401.28      3.80 o
   0   3   2        5.07        6.40      0.40 o
   1   3   2      494.33      514.27      4.26 o
   2   3   2       90.45       97.38      1.11 o
   3   3   2       47.50       45.60      1.15 o
   4   3   2        1.06        1.01      0.48 o
   5   3   2        3.51        3.40      0.88 o
  -7   4   2        0.00        0.36      0.83 o
  -6   4   2       12.73        9.82      1.22 o
  -5   4   2        0.12        0.23      0.49 o
  -4   4   2       62.56       64.98      1.49 o
  -3   4   2       42.08       43.59      1.15 o
  -2   4   2      156.04      168.04      1.48 o
  -1   4   2       36.89       41.62      1.85 o
   0   4   2        3.33        2.51      0.28 o
   1   4   2      133.99      128.76      1.39 o
   2   4   2       11.38       13.27      0.50 o
   3   4   2        1.55        1.43      0.34 o
   4   4   2       60.05       59.22      2.53 o
   5   4   2        3.07        2.32      0.97 o
  -7   5   2        0.16        0.00      0.80 o
  -6   5   2        1.54        3.70      0.65 o
  -5   5   2       24.62       29.41      1.44 o
  -4   5   2        9.98        9.81      0.69 o
  -3   5   2      107.63      119.02      2.75 o
  -2   5   2       14.12       12.55      0.62 o
  -1   5   2        2.00        1.73      0.27 o
   0   5   2       13.97       13.57      0.71 o
   1   5   2       64.81       63.46      1.09 o
   2   5   2        5.01        5.10      0.37 o
   3   5   2       80.17       77.37      3.64 o
   4   5   2        3.67        4.96      1.02 o
  -6   6   2       27.23       28.75      1.44 o
  -5   6   2       35.80       33.40      1.26 o
  -4   6   2      375.66      373.57      4.98 o
  -3   6   2       12.08       11.95      0.57 o
  -2   6   2       26.42       24.89      0.88 o
  -1   6   2       50.63       45.99      0.99 o
   0   6   2       15.14       15.92      0.61 o
   1   6   2       16.00       16.76      0.79 o
   2   6   2        1.13        1.61      0.44 o
   3   6   2       24.90       27.30      1.36 o
  -5   7   2       19.94       17.68      1.02 o
  -4   7   2       17.60       16.82      0.89 o
  -3   7   2        4.16        2.72      0.44 o
  -2   7   2      105.95      107.89      3.27 o
  -1   7   2       38.12       37.87      0.93 o
   0   7   2        7.70        7.45      0.59 o
   1   7   2      154.81      154.57      2.27 o
   2   7   2        4.84        4.32      0.63 o
  -4   8   2       15.84       16.22      0.86 o
  -3   8   2        0.80        1.07      0.59 o
  -2   8   2       52.65       56.91      1.80 o
  -1   8   2       23.03       22.78      2.05 o
   0   8   2       52.71       51.19      1.62 o
   0  -9   3        3.66        3.30      0.66 o
   1  -9   3       40.69       39.96      1.77 o
   2  -9   3       18.13       14.28      1.18 o
   3  -9   3        1.23        1.24      0.66 o
  -2  -8   3        4.23        4.70      0.72 o
  -1  -8   3        0.45        0.75      0.60 o
   0  -8   3       58.39       62.51      1.65 o
   1  -8   3        1.12        0.78      0.64 o
   2  -8   3       42.24       41.62      1.75 o
   3  -8   3        4.15        4.18      0.59 o
   4  -8   3        5.24        4.64      0.54 o
  -3  -7   3       25.90       25.85      1.23 o
  -2  -7   3       19.21       18.44      1.02 o
  -1  -7   3        0.59        0.65      0.52 o
   0  -7   3       92.76       92.74      1.66 o
   1  -7   3        4.78        2.21      0.64 o
   2  -7   3       60.76       54.24      1.48 o
   3  -7   3       48.26       47.77      1.27 o
   4  -7   3       12.77       13.69      0.69 o
   5  -7   3       91.05       93.84      2.31 o
  -4  -6   3       32.67       34.74      1.44 o
  -3  -6   3       48.15       46.04      1.46 o
  -2  -6   3       45.09       48.99      1.42 o
  -1  -6   3       14.38       16.85      0.85 o
   0  -6   3      211.44      204.62      3.89 o
   1  -6   3        9.19        8.52      0.60 o
   2  -6   3      214.73      219.09      4.42 o
   3  -6   3      165.10      159.48      2.26 o
   4  -6   3       40.83       40.68      1.04 o
   5  -6   3       33.29       33.16      1.26 o
   6  -6   3       11.96       13.33      1.09 o
  -5  -5   3      154.01      152.80      3.26 o
  -4  -5   3        1.10        1.40      0.52 o
  -3  -5   3        0.01        0.00      0.51 o
  -2  -5   3      747.68      727.69      9.31 o
  -1  -5   3        6.74        6.63      0.57 o
   0  -5   3       65.26       56.69      0.96 o
   1  -5   3       53.44       63.88      1.33 o
   2  -5   3      266.67      258.96      2.96 o
   3  -5   3      218.26      213.32      3.52 o
   4  -5   3        5.59        4.93      0.52 o
   5  -5   3       63.46       65.89      1.66 o
   6  -5   3        0.07        0.00      0.71 o
  -6  -4   3        0.30        0.00      0.75 o
  -5  -4   3       16.26       16.77      1.12 o
  -4  -4   3       22.14       18.29      0.84 o
  -3  -4   3       59.77       55.83      1.37 o
  -2  -4   3      766.36      744.31      7.39 o
  -1  -4   3       36.28       45.23      0.81 o
   0  -4   3     1065.15     1073.33      8.97 o
   1  -4   3       71.89       75.31      0.98 o
   2  -4   3       77.92       80.99      1.03 o
   3  -4   3      654.42      642.87      3.74 o
   4  -4   3        0.14        0.00      0.31 o
   5  -4   3       50.54       45.12      1.51 o
   6  -4   3        4.67        4.13      0.84 o
  -6  -3   3        1.50        1.42      0.63 o
  -5  -3   3       33.02       29.72      1.65 o
  -4  -3   3      256.32      246.67      2.57 o
  -3  -3   3       14.45       13.16      0.55 o
  -2  -3   3      171.32      179.47      2.47 o
  -1  -3   3      136.99      118.27      1.30 o
   0  -3   3       10.03       11.00      0.47 o
   1  -3   3      168.95      178.72      1.81 o
   2  -3   3      316.83      304.34      2.06 o
   3  -3   3      187.81      180.47      1.76 o
   4  -3   3       20.81       21.70      0.76 o
   5  -3   3      510.90      519.92      3.88 o
   6  -3   3        0.54        1.32      0.68 o
  -6  -2   3       38.90       33.19      1.43 o
  -5  -2   3       53.52       55.07      1.31 o
  -4  -2   3      321.00      310.04      2.77 o
  -3  -2   3       21.96       20.46      0.81 o
  -2  -2   3      199.42      186.94      1.64 o
  -1  -2   3       79.27       85.13      0.94 o
   0  -2   3       98.89      120.47      1.47 o
   1  -2   3      477.64      529.22      2.91 o
   2  -2   3        8.73       12.49      0.37 o
   3  -2   3        0.27        0.31      0.13 o
   4  -2   3      249.93      245.23      2.69 o
   5  -2   3       34.98       38.67      1.48 o
   6  -2   3        5.73        5.31      0.79 o
  -7  -1   3        0.05        0.11      0.76 o
  -6  -1   3        2.82        2.07      0.48 o
  -5  -1   3      104.68      104.77      1.60 o
  -4  -1   3      145.28      147.75      1.34 o
  -3  -1   3      193.31      219.10      2.30 o
  -2  -1   3      200.31      226.54      1.79 o
  -1  -1   3       83.67      119.30      1.11 o
   0  -1   3     1011.98     1003.19      5.49 o
   1  -1   3      234.95      238.10      2.88 o
   2  -1   3      722.74      790.89      7.69 o
   3  -1   3        9.67        9.82      0.47 o
   4  -1   3       70.94       66.73      1.55 o
   5  -1   3        3.22        3.24      0.64 o
   6  -1   3        0.24        0.00      0.68 o
  -7   0   3        5.70        6.37      1.34 o
  -6   0   3        7.90        8.21      0.66 o
  -5   0   3      165.56      159.45      1.69 o
  -4   0   3        3.38        4.92      0.31 o
  -3   0   3       13.85       20.65      0.44 o
  -2   0   3       43.73       64.16      1.01 o
  -1   0   3      709.79      690.37      3.96 o
   0   0   3      388.61      359.23      2.52 o
   1   0   3      167.41      187.47      1.81 o
   2   0   3      411.91      430.59      3.76 o
   3   0   3       53.01       53.16      0.98 o
   4   0   3      117.05      117.30      1.68 o
   5   0   3       25.88       28.67      1.04 o
   6   0   3        0.10        0.00      0.57 o
  -7   1   3        5.30        6.50      0.99 o
  -6   1   3       64.64       55.33      1.60 o
  -5   1   3       99.06      112.71      2.39 o
  -4   1   3        2.35        1.24      0.19 o
  -3   1   3       12.27       11.44      0.38 o
  -2   1   3        3.20        1.61      0.13 o
  -1   1   3     1568.66     1619.48      9.80 o
   0   1   3        0.09        2.84      0.19 o
   1   1   3      156.97      186.58      1.24 o
   2   1   3       60.92       50.34      1.42 o
   3   1   3       49.58       49.27      0.97 o
   4   1   3      224.42      217.62      2.51 o
   5   1   3        2.34        3.04      0.55 o
   6   1   3        0.07        0.39      0.65 o
  -7   2   3       10.59       14.57      1.32 o
  -6   2   3        1.27        0.00      0.64 o
  -5   2   3      125.13      115.07      2.84 o
  -4   2   3        0.41        0.51      0.37 o
  -3   2   3      205.81      182.76      3.25 o
  -2   2   3       10.03       22.55      0.62 o
  -1   2   3      413.04      424.03      3.35 o
   0   2   3       27.72       25.01      0.71 o
   1   2   3       14.97       16.03      0.52 o
   2   2   3      541.08      511.78      3.58 o
   3   2   3       14.15        9.31      0.47 o
   4   2   3      126.33      119.74      2.65 o
   5   2   3        8.37       10.11      0.81 o
  -7   3   3       95.50       91.65      3.01 o
  -6   3   3       21.59       20.04      1.17 o
  -5   3   3      126.17      126.08      2.84 o
  -4   3   3       59.44       67.56      1.64 o
  -3   3   3      825.55      827.16      8.68 o
  -2   3   3        3.25        5.01      0.27 o
  -1   3   3       93.20      112.01      1.68 o
   0   3   3      135.41      138.20      2.86 o
   1   3   3      226.63      221.29      2.47 o
   2   3   3      316.29      307.19      2.05 o
   3   3   3       24.41       24.32      0.82 o
   4   3   3        8.09        8.66      0.74 o
   5   3   3        9.91       11.15      1.14 o
  -7   4   3       29.94       36.34      1.70 o
  -6   4   3        8.63        7.66      0.81 o
  -5   4   3      210.11      210.31      3.78 o
  -4   4   3      232.44      233.02      4.02 o
  -3   4   3      288.51      294.01      5.87 o
  -2   4   3      263.32      279.11      2.99 o
  -1   4   3        7.26        8.76      0.39 o
   0   4   3      217.13      219.63      3.08 o
   1   4   3       28.31       26.86      0.87 o
   2   4   3      210.25      205.34      1.83 o
   3   4   3        0.72        1.47      0.51 o
   4   4   3        2.43        4.01      0.94 o
  -7   5   3       37.08       39.50      2.14 o
  -6   5   3        0.10        0.34      0.61 o
  -5   5   3        3.45        4.37      0.65 o
  -4   5   3      117.78      117.89      2.33 o
  -3   5   3       28.71       28.56      0.83 o
  -2   5   3       39.53       35.29      0.68 o
  -1   5   3       59.50       64.03      1.13 o
   0   5   3      218.44      218.24      2.60 o
   1   5   3      377.45      378.62      4.63 o
   2   5   3        8.01        7.37      0.50 o
   3   5   3       37.30       39.58      2.15 o
   4   5   3       32.85       33.50      2.19 o
  -6   6   3       22.24       25.54      1.71 o
  -5   6   3        1.52        1.85      0.57 o
  -4   6   3       10.74       10.83      0.70 o
  -3   6   3       31.89       31.73      0.88 o
  -2   6   3       21.19       21.66      0.87 o
  -1   6   3       59.46       61.00      1.17 o
   0   6   3       10.09       12.59      0.61 o
   1   6   3       35.77       33.93      1.38 o
   2   6   3        4.55        6.16      0.63 o
   3   6   3        0.10        0.86      0.88 o
  -5   7   3       21.28       21.02      1.02 o
  -4   7   3        4.40        3.60      0.67 o
  -3   7   3       29.64       29.95      1.05 o
  -2   7   3       32.45       29.14      1.02 o
  -1   7   3      107.92      112.92      1.98 o
   0   7   3        4.30        5.02      0.70 o
   1   7   3        6.41        4.77      0.85 o
   2   7   3       12.08       13.13      1.17 o
  -4   8   3        0.23        0.51      0.68 o
  -3   8   3       59.43       59.15      1.70 o
  -2   8   3       24.44       27.46      1.40 o
  -1   8   3       23.48       24.78      1.47 o
   0   8   3       11.43       11.78      0.99 o
   0  -9   4        0.33        0.10      0.71 o
   1  -9   4        6.45        7.38      0.84 o
   2  -9   4        3.70        5.33      0.81 o
  -2  -8   4        4.97        5.53      0.79 o
  -1  -8   4       11.43       11.85      0.93 o
   0  -8   4        0.59        1.17      0.55 o
   1  -8   4       76.40       71.56      2.18 o
   2  -8   4        0.00        0.28      0.60 o
   3  -8   4        4.66        3.49      0.57 o
   4  -8   4        1.46        1.24      0.52 o
  -3  -7   4        9.63       10.05      0.87 o
  -2  -7   4       35.87       31.70      2.00 o
  -1  -7   4       38.99       41.02      1.30 o
   0  -7   4       62.57       56.99      1.51 o
   1  -7   4       48.05       47.94      1.47 o
   2  -7   4        4.88        2.59      0.53 o
   3  -7   4        4.33        5.04      0.72 o
   4  -7   4       14.92       13.02      0.84 o
   5  -7   4       34.98       37.23      1.59 o
  -4  -6   4        2.65        3.21      0.67 o
  -3  -6   4        3.22        3.26      0.62 o
  -2  -6   4       83.76       76.25      1.75 o
  -1  -6   4       63.55       63.00      2.40 o
   0  -6   4      117.05      114.71      3.13 o
   1  -6   4       60.34       57.84      1.33 o
   2  -6   4       59.94       61.50      1.62 o
   3  -6   4      354.44      356.48      3.43 o
   4  -6   4       30.10       27.16      1.03 o
   5  -6   4       60.60       60.52      1.89 o
   6  -6   4       10.33       11.00      1.03 o
  -5  -5   4       62.06       61.60      2.66 o
  -4  -5   4      127.18      123.58      2.85 o
  -3  -5   4       34.89       34.39      1.22 o
  -2  -5   4      156.20      147.49      2.26 o
  -1  -5   4       63.64       61.86      1.47 o
   0  -5   4       63.05       56.61      1.21 o
   1  -5   4       42.71       46.25      1.10 o
   2  -5   4       14.72       15.45      0.77 o
   3  -5   4      561.00      555.29      4.65 o
   4  -5   4       12.26       11.56      0.61 o
   5  -5   4       25.62       28.94      1.18 o
   6  -5   4       22.70       21.78      1.46 o
  -6  -4   4      131.60      134.52      3.94 o
  -5  -4   4        7.69        9.36      0.73 o
  -4  -4   4       95.57       89.97      2.03 o
  -3  -4   4       86.34       90.01      1.74 o
  -2  -4   4      390.58      380.78      2.62 o
  -1  -4   4       67.96       71.67      1.81 o
   0  -4   4     1364.58     1377.91     15.96 o
   1  -4   4      635.04      671.46      5.94 o
   2  -4   4       11.32       15.35      0.63 o
   3  -4   4      267.89      259.49      2.88 o
   4  -4   4       22.36       21.43      0.79 o
   5  -4   4        1.92        3.15      0.50 o
   6  -4   4       52.24       46.90      2.24 o
  -6  -3   4       45.11       41.13      2.09 o
  -5  -3   4       33.43       31.87      1.12 o
  -4  -3   4      119.03      116.43      1.65 o
  -3  -3   4        0.05        0.57      0.25 o
  -2  -3   4      106.80      105.52      1.39 o
  -1  -3   4     1858.60     1896.77     16.18 o
   0  -3   4       13.09       13.25      0.48 o
   1  -3   4      719.51      722.82      4.09 o
   2  -3   4        3.56        3.27      0.32 o
   3  -3   4      101.66       99.52      1.88 o
   4  -3   4       49.17       51.93      1.19 o
   5  -3   4       86.55       90.99      1.68 o
   6  -3   4       60.14       57.53      2.46 o
  -6  -2   4       66.12       65.16      1.70 o
  -5  -2   4       15.95       15.43      0.70 o
  -4  -2   4       24.87       25.07      0.86 o
  -3  -2   4       55.16       52.96      1.04 o
  -2  -2   4      108.73      118.97      2.06 o
  -1  -2   4      142.54      144.72      1.47 o
   0  -2   4        1.07        0.78      0.16 o
   1  -2   4      115.79      121.46      1.45 o
   2  -2   4       93.53       99.17      1.29 o
   3  -2   4       15.33       16.20      0.43 o
   4  -2   4      556.79      561.87      5.03 o
   5  -2   4      169.66      169.74      2.98 o
   6  -2   4       24.93       24.63      1.34 o
  -7  -1   4        0.11        0.14      0.78 o
  -6  -1   4        7.89        7.57      0.81 o
  -5  -1   4        8.21        7.35      0.48 o
  -4  -1   4        0.02        0.27      0.19 o
  -3  -1   4      189.28      197.45      1.55 o
  -2  -1   4       59.39       60.16      0.95 o
  -1  -1   4      320.45      322.11      4.44 o
   0  -1   4      282.76      254.00      1.50 o
   1  -1   4       80.16       92.21      0.81 o
   2  -1   4        5.60        5.78      0.30 o
   3  -1   4        1.27        2.32      0.37 o
   4  -1   4       48.78       47.57      1.95 o
   5  -1   4      142.67      144.02      3.34 o
   6  -1   4        0.27        0.00      0.70 o
  -7   0   4        0.06        0.00      0.89 o
  -6   0   4       79.38       74.26      3.31 o
  -5   0   4      158.30      145.99      2.90 o
  -4   0   4       12.30       16.43      0.46 o
  -3   0   4        2.02        1.44      0.17 o
  -2   0   4       10.38       13.04      0.40 o
  -1   0   4      457.16      516.64      2.43 o
   0   0   4      621.63      619.07      5.80 o
   1   0   4      304.27      355.88      1.80 o
   2   0   4      255.79      282.21      3.04 o
   3   0   4        3.51        3.67      0.22 o
   4   0   4      103.40      107.08      1.56 o
   5   0   4       54.91       53.69      1.32 o
   6   0   4        7.16        6.90      0.86 o
  -7   1   4       60.91       54.19      3.76 o
  -6   1   4       14.20       13.87      1.28 o
  -5   1   4      241.58      226.87      2.65 o
  -4   1   4       36.86       34.56      0.89 o
  -3   1   4       23.15       20.22      0.48 o
  -2   1   4       33.02       21.76      0.58 o
  -1   1   4       24.85       29.90      0.47 o
   0   1   4      755.95      776.22      3.80 o
   1   1   4      117.13      120.55      1.08 o
   2   1   4       96.21       83.01      1.07 o
   3   1   4       84.30       87.66      1.37 o
   4   1   4      195.89      186.02      2.24 o
   5   1   4       76.89       81.45      1.97 o
   6   1   4        2.97        2.28      0.70 o
  -7   2   4       74.62       71.93      3.67 o
  -6   2   4       45.72       40.57      1.40 o
  -5   2   4      298.06      284.95      3.82 o
  -4   2   4      140.87      147.24      2.59 o
  -3   2   4      131.42      116.32      1.34 o
  -2   2   4     1304.36     1314.05      7.57 o
  -1   2   4      929.93      963.61      9.57 o
   0   2   4      736.41      741.15      6.01 o
   1   2   4       76.42       73.69      1.23 o
   2   2   4      262.80      261.61      4.06 o
   3   2   4       15.02       19.09      0.77 o
   4   2   4       24.78       32.71      1.12 o
   5   2   4       67.60       70.46      1.92 o
  -7   3   4       59.91       58.85      2.45 o
  -6   3   4        0.06        0.00      0.55 o
  -5   3   4       50.84       51.46      1.55 o
  -4   3   4       15.40       18.98      0.87 o
  -3   3   4        5.53        5.60      0.22 o
  -2   3   4      330.87      316.43      1.81 o
  -1   3   4      160.47      186.86      2.47 o
   0   3   4      424.54      435.92      3.49 o
   1   3   4      112.25      104.29      1.71 o
   2   3   4      220.23      208.71      1.78 o
   3   3   4      274.23      265.95      3.05 o
   4   3   4       32.50       29.33      1.30 o
   5   3   4      125.24      139.52      3.29 o
  -7   4   4      107.28      116.07      2.59 o
  -6   4   4       33.85       39.84      1.59 o
  -5   4   4        0.05        0.11      0.48 o
  -4   4   4      977.01      971.30      7.34 o
  -3   4   4      194.54      189.41      3.14 o
  -2   4   4      233.00      219.07      2.99 o
  -1   4   4       23.77       22.76      0.49 o
   0   4   4      178.00      177.10      2.05 o
   1   4   4        7.37        8.30      0.90 o
   2   4   4       84.59       83.71      1.54 o
   3   4   4       60.56       66.09      1.79 o
   4   4   4       17.17       18.53      1.60 o
  -6   5   4       33.06       33.80      1.48 o
  -5   5   4      142.48      139.82      2.37 o
  -4   5   4       35.22       34.83      1.35 o
  -3   5   4       79.79       74.34      1.17 o
  -2   5   4      262.23      259.63      2.58 o
  -1   5   4       37.63       37.91      1.08 o
   0   5   4        0.27        0.13      0.40 o
   1   5   4      244.00      231.71      3.24 o
   2   5   4       49.20       50.45      2.08 o
   3   5   4       47.89       50.00      2.16 o
  -6   6   4       79.00       86.91      2.75 o
  -5   6   4        9.18       10.85      0.91 o
  -4   6   4       10.59       10.57      1.05 o
  -3   6   4       37.85       35.26      0.91 o
  -2   6   4       86.23       92.28      1.60 o
  -1   6   4       17.65       14.69      0.95 o
   0   6   4      178.16      176.49      2.58 o
   1   6   4        0.16        0.00      0.54 o
   2   6   4       28.26       30.40      1.35 o
  -5   7   4       14.58       12.24      0.95 o
  -4   7   4        0.11        0.00      0.62 o
  -3   7   4        6.48        7.23      0.69 o
  -2   7   4        3.64        4.84      0.63 o
  -1   7   4        0.58        0.00      0.55 o
   0   7   4        1.17        0.71      0.69 o
   1   7   4        0.20        0.06      0.81 o
  -3   8   4        0.36        1.54      0.66 o
  -2   8   4       33.04       29.89      1.52 o
   1  -9   5        3.91        4.84      0.79 o
   2  -9   5        7.95        8.72      0.80 o
  -2  -8   5        0.64        0.00      0.74 o
  -1  -8   5        0.20        0.00      0.67 o
   0  -8   5       13.75       11.70      1.07 o
   1  -8   5       23.23       20.39      1.13 o
   2  -8   5       24.95       24.21      1.35 o
   3  -8   5        1.86        1.98      0.62 o
   4  -8   5       14.44       13.43      0.77 o
  -3  -7   5        0.07        0.18      0.63 o
  -2  -7   5       39.89       41.34      1.56 o
  -1  -7   5       10.63       11.19      0.87 o
   0  -7   5        3.37        3.34      0.71 o
   1  -7   5       24.49       21.92      0.99 o
   2  -7   5       17.76       16.97      0.89 o
   3  -7   5        0.78        0.56      0.54 o
   4  -7   5        7.89        7.65      0.68 o
   5  -7   5        5.23        6.19      0.79 o
  -4  -6   5       26.89       29.61      1.36 o
  -3  -6   5       50.44       50.22      1.55 o
  -2  -6   5       17.85       19.73      1.26 o
  -1  -6   5       40.23       35.67      1.31 o
   0  -6   5       75.79       74.31      2.12 o
   1  -6   5      101.16       94.70      1.78 o
   2  -6   5       16.34       16.68      0.83 o
   3  -6   5        4.76        5.71      0.58 o
   4  -6   5       26.37       27.74      1.03 o
   5  -6   5       14.57       13.94      0.93 o
  -5  -5   5        7.30        7.43      0.79 o
  -4  -5   5        1.22        0.74      0.58 o
  -3  -5   5       83.25       77.77      2.21 o
  -2  -5   5        2.41        1.81      0.53 o
  -1  -5   5      510.81      490.46      3.82 o
   0  -5   5       33.77       30.16      0.93 o
   1  -5   5       89.06       88.28      1.42 o
   2  -5   5      210.93      208.08      2.87 o
   3  -5   5       32.12       32.77      0.98 o
   4  -5   5       25.09       23.39      1.18 o
   5  -5   5       46.86       46.90      1.51 o
   6  -5   5       49.60       49.96      2.46 o
  -5  -4   5       48.50       50.26      1.75 o
  -4  -4   5        1.37        1.73      0.49 o
  -3  -4   5       82.88       87.67      1.85 o
  -2  -4   5        0.53        0.89      0.29 o
  -1  -4   5      104.57      111.00      1.98 o
   0  -4   5       12.04       10.92      0.58 o
   1  -4   5       17.08       15.64      0.63 o
   2  -4   5       67.98       63.72      1.55 o
   3  -4   5      110.18      108.62      1.32 o
   4  -4   5      391.69      406.22      4.36 o
   5  -4   5        2.24        3.00      0.50 o
   6  -4   5       59.77       60.37      3.31 o
  -6  -3   5       24.24       25.79      1.48 o
  -5  -3   5      112.91      107.69      2.84 o
  -4  -3   5        0.98        1.06      0.36 o
  -3  -3   5      460.71      456.73      3.37 o
  -2  -3   5       98.38       98.32      2.56 o
  -1  -3   5       60.37       47.35      1.49 o
   0  -3   5      597.24      665.22      3.89 o
   1  -3   5        9.25        6.22      0.30 o
   2  -3   5       21.06       19.84      0.65 o
   3  -3   5       51.85       53.27      1.28 o
   4  -3   5       84.33       85.41      1.96 o
   5  -3   5       10.58        9.94      0.75 o
   6  -3   5       13.82       13.63      1.01 o
  -6  -2   5       31.94       32.17      1.55 o
  -5  -2   5      118.39      115.41      2.15 o
  -4  -2   5       35.97       36.72      1.73 o
  -3  -2   5        0.07        0.24      0.20 o
  -2  -2   5       21.88       19.25      0.59 o
  -1  -2   5      279.21      296.77      2.94 o
   0  -2   5      268.78      296.89      2.69 o
   1  -2   5       20.49       21.97      0.49 o
   2  -2   5      178.98      184.04      1.65 o
   3  -2   5       60.37       57.89      0.90 o
   4  -2   5       73.65       72.87      1.81 o
   5  -2   5        5.86        7.00      0.79 o
   6  -2   5        1.49        2.24      0.79 o
  -7  -1   5        0.60        0.25      0.71 o
  -6  -1   5       48.49       47.46      1.59 o
  -5  -1   5       36.17       38.60      1.00 o
  -4  -1   5       12.67       10.97      0.42 o
  -3  -1   5        5.38        7.00      0.45 o
  -2  -1   5        0.38        0.34      0.20 o
  -1  -1   5      515.96      487.47      2.56 o
   0  -1   5        4.59        6.40      0.31 o
   1  -1   5      129.16      131.08      1.00 o
   2  -1   5       27.42       28.11      0.56 o
   3  -1   5       76.88       73.17      1.57 o
   4  -1   5       81.76       86.04      2.22 o
   5  -1   5       18.49       18.66      1.09 o
   6  -1   5        0.74        0.72      0.74 o
  -7   0   5        8.69        8.31      1.11 o
  -6   0   5        0.69        1.09      0.64 o
  -5   0   5        0.58        0.68      0.40 o
  -4   0   5       45.15       44.27      0.86 o
  -3   0   5        9.55       13.54      0.49 o
  -2   0   5      273.29      281.82      2.72 o
  -1   0   5       35.62       33.57      0.48 o
   0   0   5      218.80      229.95      2.27 o
   1   0   5        4.94        3.88      0.29 o
   2   0   5        8.56        6.87      0.48 o
   3   0   5       97.26       87.93      1.28 o
   4   0   5       13.77       13.22      0.66 o
   5   0   5       35.15       35.66      1.33 o
  -7   1   5        1.83        1.57      1.04 o
  -6   1   5       73.89       71.76      9.66 o
  -5   1   5        6.43        6.62      0.60 o
  -4   1   5       10.05        8.58      0.35 o
  -3   1   5      156.32      151.51      1.44 o
  -2   1   5      482.88      483.45      3.68 o
  -1   1   5      137.23      173.65      2.66 o
   0   1   5      233.78      238.31      2.40 o
   1   1   5      479.54      462.06      3.45 o
   2   1   5        3.10        3.45      0.27 o
   3   1   5      342.31      332.79      2.74 o
   4   1   5       19.64       19.45      0.81 o
   5   1   5       60.65       63.56      1.81 o
  -7   2   5       20.92       21.09      1.55 o
  -6   2   5      100.61       98.69      2.14 o
  -5   2   5        3.14        2.84      0.49 o
  -4   2   5     1042.16     1037.84     10.61 o
  -3   2   5       58.10       59.20      0.76 o
  -2   2   5       36.94       34.02      0.99 o
  -1   2   5       21.45       24.79      0.51 o
   0   2   5       78.79       80.73      1.20 o
   1   2   5      284.41      282.63      2.30 o
   2   2   5        5.43        5.91      0.39 o
   3   2   5      119.30      105.23      2.49 o
   4   2   5        7.02        4.74      0.53 o
   5   2   5       22.16       21.75      1.35 o
  -7   3   5        5.83        4.70      0.84 o
  -6   3   5       57.15       52.11      2.50 o
  -5   3   5       87.01       79.52      2.16 o
  -4   3   5      664.23      651.47      4.23 o
  -3   3   5       33.02       28.59      0.76 o
  -2   3   5      203.66      207.59      2.79 o
  -1   3   5      243.40      234.38      1.42 o
   0   3   5        1.75        1.13      0.35 o
   1   3   5     1428.99     1392.56      7.64 o
   2   3   5       17.88       15.40      0.97 o
   3   3   5       14.79       17.92      0.91 o
   4   3   5       32.02       32.12      1.53 o
  -6   4   5      141.22      174.54      4.26 o
  -5   4   5       10.81       11.09      0.71 o
  -4   4   5       73.23       72.60      1.45 o
  -3   4   5       58.34       58.81      1.05 o
  -2   4   5       49.56       43.60      0.97 o
  -1   4   5      257.99      260.08      2.46 o
   0   4   5      257.64      261.54      3.25 o
   1   4   5      224.46      217.99      3.68 o
   2   4   5        0.60        0.72      0.52 o
   3   4   5       40.07       37.71      1.32 o
  -6   5   5       86.41       96.70      2.52 o
  -5   5   5       14.12       13.87      0.99 o
  -4   5   5       92.91       87.94      2.28 o
  -3   5   5       64.03       60.19      1.25 o
  -2   5   5        2.69        2.10      0.39 o
  -1   5   5      287.29      276.98      3.12 o
   0   5   5       39.44       43.86      1.46 o
   1   5   5        1.42        1.53      0.48 o
   2   5   5        6.32        8.23      0.77 o
   3   5   5       44.96       49.59      2.58 o
  -5   6   5        6.45        5.66      0.84 o
  -4   6   5       13.15       13.14      0.94 o
  -3   6   5       93.90       87.62      2.08 o
  -2   6   5      109.76      111.08      2.08 o
  -1   6   5       50.46       47.35      1.51 o
   0   6   5        2.44        1.51      0.52 o
   1   6   5        8.28        8.00      0.92 o
   2   6   5        3.73        2.47      0.83 o
  -4   7   5        3.78        5.17      0.86 o
  -3   7   5        0.86        1.19      0.62 o
  -2   7   5       18.74       22.47      1.34 o
  -1   7   5        8.62        8.42      0.69 o
   0   7   5        0.26        0.67      0.83 o
  -1  -8   6        3.06        3.57      0.84 o
   0  -8   6       39.90       41.97      2.42 o
   1  -8   6        0.38        1.02      0.74 o
   2  -8   6        3.63        3.36      0.61 o
   3  -8   6       41.73       44.49      1.39 o
  -3  -7   6        0.82        0.39      0.74 o
  -2  -7   6       10.11       11.29      0.93 o
  -1  -7   6        2.90        2.10      0.72 o
   0  -7   6       19.81       16.86      1.27 o
   1  -7   6        6.27        4.21      0.62 o
   2  -7   6       22.29       24.13      1.10 o
   3  -7   6       58.84       57.99      1.61 o
   4  -7   6        7.65        7.26      0.70 o
  -4  -6   6        0.16        0.02      0.82 o
  -3  -6   6        1.58        1.78      0.66 o
  -2  -6   6       51.35       53.50      1.65 o
  -1  -6   6       29.65       27.41      1.34 o
   0  -6   6      143.51      141.92      2.48 o
   1  -6   6        1.44        2.75      0.48 o
   2  -6   6       63.67       63.21      2.27 o
   3  -6   6        7.93        8.27      0.67 o
   4  -6   6       44.09       41.42      1.51 o
   5  -6   6        3.00        2.86      0.68 o
  -5  -5   6        6.86        7.18      0.98 o
  -4  -5   6        0.77        0.02      0.75 o
  -3  -5   6      120.36      123.73      3.09 o
  -2  -5   6       25.55       25.95      1.11 o
  -1  -5   6       44.54       46.75      1.26 o
   0  -5   6       84.55       88.75      3.30 o
   1  -5   6        0.54        0.67      0.38 o
   2  -5   6      130.15      124.75      1.91 o
   3  -5   6        0.47        0.09      0.36 o
   4  -5   6       31.76       32.30      1.46 o
   5  -5   6       37.57       37.44      1.76 o
  -5  -4   6       24.40       26.46      2.27 o
  -4  -4   6        0.59        0.15      0.68 o
  -3  -4   6      236.98      237.44      3.01 o
  -2  -4   6        5.57        6.50      0.52 o
  -1  -4   6      107.86      113.12      2.27 o
   0  -4   6      118.49      115.88      2.99 o
   1  -4   6       11.57        8.49      0.60 o
   2  -4   6      463.70      457.00      4.88 o
   3  -4   6       27.07       27.34      1.03 o
   4  -4   6       21.30       20.71      1.15 o
   5  -4   6      108.76      107.75      3.86 o
  -6  -3   6        7.87        7.62      0.94 o
  -5  -3   6       32.20       32.86      1.51 o
  -4  -3   6        0.01        0.00      0.40 o
  -3  -3   6       35.27       38.65      0.94 o
  -2  -3   6       11.52       13.84      0.58 o
  -1  -3   6       12.21        9.90      0.50 o
   0  -3   6      374.59      395.64      4.80 o
   1  -3   6      152.30      140.30      2.05 o
   2  -3   6      180.50      174.75      1.93 o
   3  -3   6        0.49        1.37      0.30 o
   4  -3   6      193.53      201.35      2.93 o
   5  -3   6      123.76      125.88      2.40 o
  -6  -2   6       16.73       16.25      1.16 o
  -5  -2   6      199.71      195.37      2.60 o
  -4  -2   6       19.60       21.50      0.92 o
  -3  -2   6      100.03      103.81      1.64 o
  -2  -2   6       28.90       27.77      0.62 o
  -1  -2   6      218.64      236.06      1.92 o
   0  -2   6      549.74      533.59      3.09 o
   1  -2   6      130.86      131.06      1.60 o
   2  -2   6        8.47       11.92      0.40 o
   3  -2   6        0.10        0.24      0.30 o
   4  -2   6      180.04      183.34      3.17 o
   5  -2   6       43.15       42.53      1.60 o
  -6  -1   6       32.02       29.71      1.28 o
  -5  -1   6      199.57      208.48      3.24 o
  -4  -1   6        5.17        4.62      0.42 o
  -3  -1   6        0.37        0.14      0.24 o
  -2  -1   6        5.86        3.09      0.30 o
  -1  -1   6       62.21       50.85      0.93 o
   0  -1   6      389.10      405.76      2.21 o
   1  -1   6        8.80       10.55      0.46 o
   2  -1   6       46.30       44.91      0.73 o
   3  -1   6       10.01        9.95      0.69 o
   4  -1   6      216.88      218.90      3.14 o
   5  -1   6       21.74       24.23      1.16 o
  -7   0   6       18.42       18.52      1.62 o
  -6   0   6       91.28       86.60      2.58 o
  -5   0   6      167.02      166.85      2.05 o
  -4   0   6        4.26        4.05      0.37 o
  -3   0   6       39.06       37.57      1.28 o
  -2   0   6      427.75      430.58      2.57 o
  -1   0   6      900.17      904.21      4.49 o
   0   0   6      185.52      185.76      1.94 o
   1   0   6        0.23        0.99      0.19 o
   2   0   6       99.58      100.64      1.64 o
   3   0   6       18.94       15.67      0.86 o
   4   0   6       75.72       86.93      2.01 o
   5   0   6        3.23        2.26      0.74 o
  -7   1   6        5.96        6.13      0.99 o
  -6   1   6       67.26       64.54      2.33 o
  -5   1   6       14.03       14.05      0.74 o
  -4   1   6       67.37       67.81      1.13 o
  -3   1   6       32.57       32.19      0.66 o
  -2   1   6        2.80        5.20      0.41 o
  -1   1   6      593.60      613.60      3.60 o
   0   1   6       44.72       43.82      0.77 o
   1   1   6       20.93       22.49      0.59 o
   2   1   6      112.05      111.00      1.60 o
   3   1   6       17.46       14.81      0.67 o
   4   1   6       94.21       87.84      2.01 o
   5   1   6       13.10       15.80      1.03 o
  -7   2   6       28.69       35.46      2.59 o
  -6   2   6       27.58       26.37      1.15 o
  -5   2   6        1.64        1.30      0.45 o
  -4   2   6      273.55      267.86      2.25 o
  -3   2   6      442.04      423.91      4.83 o
  -2   2   6        2.86        5.30      0.48 o
  -1   2   6      114.38      113.15      1.22 o
   0   2   6        9.97        9.45      0.57 o
   1   2   6      268.82      259.62      3.12 o
   2   2   6      167.79      166.14      2.93 o
   3   2   6       24.69       21.15      0.98 o
   4   2   6       84.01       83.92      2.05 o
  -6   3   6       19.49       20.48      1.23 o
  -5   3   6      260.58      262.43      7.27 o
  -4   3   6       73.63       75.07      2.34 o
  -3   3   6      427.74      421.10      5.28 o
  -2   3   6       25.29       25.12      0.73 o
  -1   3   6       61.85       61.63      1.28 o
   0   3   6       24.14       25.29      0.78 o
   1   3   6        5.33        5.19      0.49 o
   2   3   6      123.07      127.26      2.24 o
   3   3   6        7.17        6.57      0.68 o
   4   3   6       23.42       28.63      1.30 o
  -6   4   6        0.28        0.64      0.78 o
  -5   4   6       42.33       41.86      1.87 o
  -4   4   6       48.87       48.03      2.00 o
  -3   4   6      304.90      287.43      3.90 o
  -2   4   6       13.93       15.76      0.72 o
  -1   4   6       23.18       29.10      0.98 o
   0   4   6      300.70      296.59      3.39 o
   1   4   6      137.44      135.26      2.26 o
   2   4   6      105.22      104.36      2.31 o
   3   4   6        2.81        4.35      0.67 o
  -6   5   6        7.67       10.76      1.46 o
  -5   5   6       68.21       60.61      3.02 o
  -4   5   6       37.22       40.10      1.58 o
  -3   5   6       92.51       94.50      2.44 o
  -2   5   6        0.03        0.13      0.47 o
  -1   5   6       45.52       46.78      1.40 o
   0   5   6        1.59        0.81      0.49 o
   1   5   6       42.08       38.85      1.34 o
   2   5   6       59.43       69.96      2.53 o
  -5   6   6        4.75        4.13      1.04 o
  -4   6   6        0.07        0.44      0.78 o
  -3   6   6        8.62       12.57      0.95 o
  -2   6   6       41.34       36.36      1.24 o
  -1   6   6       22.60       22.78      1.08 o
   0   6   6       14.99       15.63      1.20 o
   1   6   6        7.37        7.33      0.93 o
  -3   7   6       20.04       19.98      1.42 o
  -2   7   6        2.12        3.66      0.70 o
  -1  -8   7        8.89       11.22      1.11 o
   0  -8   7        6.68        4.51      0.91 o
   1  -8   7       35.63       33.39      1.67 o
   2  -8   7        0.04        0.56      0.62 o
  -3  -7   7        4.09        4.33      0.92 o
  -2  -7   7        1.82        1.65      0.77 o
  -1  -7   7       93.48       88.39      2.50 o
   0  -7   7       47.73       47.68      1.85 o
   1  -7   7        8.09        8.85      0.71 o
   2  -7   7       17.16       15.59      0.90 o
   3  -7   7       10.27       11.30      0.81 o
   4  -7   7        0.14        0.43      0.73 o
  -4  -6   7        0.22        0.06      0.90 o
  -3  -6   7        0.03        0.20      0.76 o
  -2  -6   7       15.58       16.33      1.17 o
  -1  -6   7        1.10        1.21      0.67 o
   0  -6   7       54.49       50.16      1.79 o
   1  -6   7        1.34        0.78      0.47 o
   2  -6   7        4.38        5.12      0.56 o
   3  -6   7       35.09       37.27      1.24 o
   4  -6   7       29.71       29.85      1.38 o
  -4  -5   7        0.42        0.30      0.74 o
  -3  -5   7       14.81       15.01      1.12 o
  -2  -5   7      125.46      132.44      2.78 o
  -1  -5   7       18.65       18.15      0.98 o
   0  -5   7        3.74        3.51      0.47 o
   1  -5   7        0.86        0.72      0.40 o
   2  -5   7      134.56      132.51      2.04 o
   3  -5   7       71.13       72.26      1.45 o
   4  -5   7       20.99       19.92      1.22 o
   5  -5   7       37.32       39.19      1.77 o
  -5  -4   7        3.38        4.34      0.84 o
  -4  -4   7       66.91       68.56      2.16 o
  -3  -4   7      105.14      105.36      3.26 o
  -2  -4   7      171.75      166.19      2.62 o
  -1  -4   7        1.25        1.82      0.48 o
   0  -4   7       23.35       22.63      1.04 o
   1  -4   7        0.75        0.42      0.35 o
   2  -4   7       51.12       45.78      1.16 o
   3  -4   7       85.21       81.80      2.02 o
   4  -4   7       14.77       15.39      1.07 o
   5  -4   7       12.16       12.91      1.01 o
  -6  -3   7       19.72       17.31      1.55 o
  -5  -3   7       24.49       24.51      1.39 o
  -4  -3   7       61.21       66.09      1.57 o
  -3  -3   7      108.76      104.77      1.61 o
  -2  -3   7      163.12      169.85      2.28 o
  -1  -3   7       67.07       67.74      1.28 o
   0  -3   7      202.49      212.44      3.18 o
   1  -3   7      137.99      141.92      1.69 o
   2  -3   7      334.08      333.54      2.78 o
   3  -3   7      136.33      130.08      3.39 o
   4  -3   7        0.01        0.20      0.56 o
   5  -3   7       92.65       95.66      2.35 o
  -6  -2   7        5.34        5.75      0.88 o
  -5  -2   7       47.05       46.73      1.33 o
  -4  -2   7      137.92      142.30      2.26 o
  -3  -2   7       84.54       84.63      2.35 o
  -2  -2   7      517.16      487.16      4.19 o
  -1  -2   7       13.94       15.30      0.62 o
   0  -2   7      531.67      525.76      2.73 o
   1  -2   7       28.10       29.70      0.69 o
   2  -2   7       95.43       89.36      1.12 o
   3  -2   7      145.06      138.08      2.53 o
   4  -2   7        4.37        4.67      0.69 o
   5  -2   7      104.55      108.81      3.18 o
  -6  -1   7       60.78       64.57      2.20 o
  -5  -1   7       56.15       56.68      1.73 o
  -4  -1   7       29.85       29.47      0.86 o
  -3  -1   7       12.72       12.22      0.54 o
  -2  -1   7      381.65      382.50      4.05 o
  -1  -1   7       33.09       37.52      0.82 o
   0  -1   7      337.71      347.63      4.05 o
   1  -1   7      249.25      246.72      3.98 o
   2  -1   7       16.02       15.94      0.59 o
   3  -1   7      310.00      303.82      3.62 o
   4  -1   7       61.04       59.42      1.94 o
   5  -1   7      108.22      117.70      2.83 o
  -6   0   7       51.52       51.30      1.92 o
  -5   0   7        8.54        9.53      0.59 o
  -4   0   7      672.60      665.42      5.20 o
  -3   0   7        0.51        0.34      0.26 o
  -2   0   7       39.83       30.59      0.57 o
  -1   0   7        0.23        0.29      0.20 o
   0   0   7      168.33      173.21      1.74 o
   1   0   7       98.17       89.11      1.76 o
   2   0   7       10.25       10.01      0.74 o
   3   0   7       55.68       55.83      1.79 o
   4   0   7       60.29       54.90      1.64 o
  -6   1   7        4.38        2.91      1.22 o
  -5   1   7      225.41      227.39      4.18 o
  -4   1   7      229.12      226.77      2.28 o
  -3   1   7        0.32        1.06      0.25 o
  -2   1   7      110.47      111.98      1.36 o
  -1   1   7       10.60        9.13      0.43 o
   0   1   7        1.28        1.12      0.23 o
   1   1   7      738.98      724.53      4.28 o
   2   1   7       72.48       69.76      2.25 o
   3   1   7        0.25        0.00      0.53 o
   4   1   7        0.36        0.00      0.70 o
  -6   2   7       12.24       16.35      1.27 o
  -5   2   7       82.28       85.93      3.31 o
  -4   2   7        6.97        7.13      0.90 o
  -3   2   7       10.40        9.67      0.74 o
  -2   2   7       25.16       20.69      0.89 o
  -1   2   7        4.59        3.90      0.60 o
   0   2   7      523.58      524.21      5.02 o
   1   2   7       16.94       15.13      1.23 o
   2   2   7       61.19       62.80      1.72 o
   3   2   7        3.46        3.08      0.57 o
   4   2   7        0.62        0.70      0.70 o
  -6   3   7        1.90        1.77      0.75 o
  -5   3   7       15.24       17.19      1.11 o
  -4   3   7       27.93       25.90      1.21 o
  -3   3   7       15.01       17.80      0.79 o
  -2   3   7        4.23        2.52      0.56 o
  -1   3   7       12.69        9.94      0.75 o
   0   3   7      118.37      125.16      2.08 o
   1   3   7       49.64       48.38      1.38 o
   2   3   7       26.55       26.50      1.52 o
   3   3   7       12.77       16.98      1.11 o
  -6   4   7        0.71        0.87      0.76 o
  -5   4   7       25.71       26.90      1.40 o
  -4   4   7        3.13        2.53      0.59 o
  -3   4   7        0.01        0.00      0.54 o
  -2   4   7      214.47      210.75      2.97 o
  -1   4   7        2.92        3.84      0.50 o
   0   4   7       20.54       20.92      0.98 o
   1   4   7       10.11       11.19      0.92 o
   2   4   7       22.68       24.68      1.74 o
  -5   5   7       24.80       27.84      2.35 o
  -4   5   7        0.80        0.50      0.79 o
  -3   5   7       57.89       53.18      2.50 o
  -2   5   7       55.79       54.54      1.43 o
  -1   5   7        8.20        8.14      0.67 o
   0   5   7       13.82       14.09      0.87 o
   1   5   7        2.98        2.11      0.68 o
  -4   6   7        0.05        0.30      0.90 o
  -3   6   7       12.60       14.70      1.78 o
  -2   6   7       44.25       51.06      1.69 o
  -1   6   7        1.82        2.06      0.56 o
   0   6   7       16.61       17.97      1.05 o
   0  -8   8       16.89       12.76      1.19 o
   1  -8   8        5.05        5.85      0.99 o
  -2  -7   8        1.70        2.39      0.90 o
  -1  -7   8        4.37        2.41      0.83 o
   0  -7   8       15.56       16.09      1.41 o
   1  -7   8        2.78        2.86      0.69 o
   2  -7   8       19.58       23.04      1.10 o
   3  -7   8        1.76        1.95      0.63 o
  -3  -6   8       24.42       31.88      1.67 o
  -2  -6   8        0.09        0.19      0.76 o
  -1  -6   8       36.85       37.59      2.11 o
   0  -6   8        0.15        0.63      0.56 o
   1  -6   8        9.70       10.84      0.74 o
   2  -6   8       65.02       67.16      1.69 o
   3  -6   8       31.87       29.52      1.19 o
   4  -6   8       22.90       22.47      2.07 o
  -4  -5   8       11.19       12.03      1.16 o
  -3  -5   8        0.54        0.49      0.70 o
  -2  -5   8       23.67       23.66      1.31 o
  -1  -5   8        3.78        5.48      0.62 o
   0  -5   8        0.03        0.01      0.51 o
   1  -5   8      106.11      102.32      1.85 o
   2  -5   8        0.02        0.46      0.45 o
   3  -5   8       36.58       39.89      1.57 o
   4  -5   8       27.49       25.39      1.64 o
  -5  -4   8        6.26        6.18      0.97 o
  -4  -4   8       18.60       19.39      1.27 o
  -3  -4   8       11.62       14.08      1.10 o
  -2  -4   8       76.62       74.42      1.63 o
  -1  -4   8       78.05       84.58      2.04 o
   0  -4   8        0.50        0.00      0.39 o
   1  -4   8      150.59      153.43      2.38 o
   2  -4   8       71.66       71.41      1.49 o
   3  -4   8       93.66       96.63      2.07 o
   4  -4   8       37.27       37.84      2.40 o
  -5  -3   8       14.65       17.29      1.45 o
  -4  -3   8       79.04       83.25      1.83 o
  -3  -3   8        0.10        0.00      0.39 o
  -2  -3   8      192.10      189.67      2.78 o
  -1  -3   8      106.50       97.04      1.64 o
   0  -3   8        0.69        0.29      0.34 o
   1  -3   8       98.13       97.47      2.20 o
   2  -3   8        8.00        6.04      0.50 o
   3  -3   8       99.50       99.96      3.99 o
   4  -3   8       87.24       83.11      2.03 o
  -6  -2   8      154.18      160.65      3.82 o
  -5  -2   8       26.22       26.11      1.14 o
  -4  -2   8      119.45      119.76      3.59 o
  -3  -2   8       14.82       15.89      0.71 o
  -2  -2   8        1.87        0.72      0.38 o
  -1  -2   8      713.60      717.63      7.53 o
   0  -2   8        2.02        2.01      0.30 o
   1  -2   8      150.30      166.12      1.93 o
   2  -2   8        2.48        2.20      0.37 o
   3  -2   8      182.95      180.81      3.08 o
   4  -2   8       68.58       74.21      2.70 o
  -6  -1   8      138.40      144.01      3.09 o
  -5  -1   8        0.35        0.71      0.58 o
  -4  -1   8      212.79      211.67      2.37 o
  -3  -1   8       62.22       60.05      1.14 o
  -2  -1   8      148.53      145.28      1.62 o
  -1  -1   8      700.73      682.53      3.54 o
   0  -1   8        1.71        2.55      0.30 o
   1  -1   8      181.06      177.01      2.42 o
   2  -1   8       28.76       29.93      1.39 o
   3  -1   8       25.74       28.10      1.35 o
   4  -1   8       86.08       84.93      2.08 o
  -6   0   8       69.80       69.75      3.66 o
  -5   0   8        8.56        8.64      0.95 o
  -4   0   8       45.23       45.63      1.14 o
  -3   0   8      273.05      273.75      3.77 o
  -2   0   8       73.97       74.37      1.30 o
  -1   0   8      158.58      157.91      1.72 o
   0   0   8       15.74       17.28      0.66 o
   1   0   8      239.95      243.46      6.88 o
   2   0   8      101.33      100.78      3.23 o
   3   0   8       92.95       89.63      2.30 o
   4   0   8       50.73       48.49      2.21 o
  -6   1   8       19.86       21.90      2.56 o
  -5   1   8      140.73      145.47      5.98 o
  -4   1   8      117.65      122.05      2.98 o
  -3   1   8      246.82      231.80      3.15 o
  -2   1   8        0.02        0.00      0.32 o
  -1   1   8       24.84       21.21      0.93 o
   0   1   8       65.88       71.61      1.78 o
   1   1   8        0.44        0.49      0.56 o
   2   1   8       41.96       43.41      1.47 o
   3   1   8       31.42       31.18      1.45 o
  -6   2   8        0.16        0.13      0.84 o
  -5   2   8        0.05        0.00      0.72 o
  -4   2   8       81.40       79.48      2.46 o
  -3   2   8      108.23       96.12      2.12 o
  -2   2   8        5.12        5.38      0.58 o
  -1   2   8        6.71        5.52      0.61 o
   0   2   8      123.21      119.56      2.36 o
   1   2   8      115.79      114.07      2.44 o
   2   2   8       13.76       12.11      0.98 o
   3   2   8        0.41        0.37      0.68 o
  -6   3   8        1.48        1.06      0.91 o
  -5   3   8        0.47        0.86      0.75 o
  -4   3   8       78.77       77.95      3.46 o
  -3   3   8        1.24        0.42      0.73 o
  -2   3   8       21.20       19.78      1.03 o
  -1   3   8        2.45        2.29      0.58 o
   0   3   8       52.59       58.87      1.58 o
   1   3   8       47.34       46.78      2.37 o
   2   3   8        0.62        0.59      0.75 o
  -5   4   8       27.87       32.08      1.81 o
  -4   4   8       18.39       20.23      1.46 o
  -3   4   8       22.81       19.43      1.38 o
  -2   4   8        0.26        0.22      0.56 o
  -1   4   8        0.03        0.13      0.53 o
   0   4   8       20.64       22.84      1.03 o
   1   4   8        8.43        8.08      0.88 o
  -4   5   8       16.40       18.49      1.45 o
  -3   5   8        0.34        0.93      0.82 o
  -2   5   8       55.62       61.11      2.15 o
  -1   5   8        5.36        3.36      0.57 o
   0   5   8       33.52       35.36      1.41 o
  -1  -7   9       16.87       16.06      1.63 o
   0  -7   9        0.29        1.14      0.82 o
   1  -7   9        2.73        1.90      0.69 o
   2  -7   9       43.77       46.30      2.06 o
  -3  -6   9       40.65       43.48      1.95 o
  -2  -6   9       27.37       33.59      1.67 o
  -1  -6   9        1.77        1.38      0.76 o
   0  -6   9        0.88        2.13      0.66 o
   1  -6   9        3.96        3.10      0.59 o
   2  -6   9       20.20       23.79      1.20 o
   3  -6   9        4.37        5.54      0.77 o
  -4  -5   9        0.00        0.00      0.83 o
  -3  -5   9       46.48       46.67      1.88 o
  -2  -5   9        3.44        5.78      0.85 o
  -1  -5   9        0.04        0.00      0.56 o
   0  -5   9        9.36       12.15      1.05 o
   1  -5   9        2.35        3.14      0.50 o
   2  -5   9      109.28      107.93      2.33 o
   3  -5   9        0.21        0.00      0.61 o
  -4  -4   9        0.04        0.00      0.70 o
  -3  -4   9       68.73       71.71      2.17 o
  -2  -4   9       20.66       21.62      0.99 o
  -1  -4   9       24.49       25.18      1.09 o
   0  -4   9       71.30       74.48      1.53 o
   1  -4   9       58.30       51.32      1.78 o
   2  -4   9       48.97       45.60      1.92 o
   3  -4   9        3.21        3.36      0.68 o
   4  -4   9       20.99       19.73      1.46 o
  -5  -3   9       35.16       39.46      1.76 o
  -4  -3   9       40.21       38.21      1.66 o
  -3  -3   9       30.03       29.69      1.01 o
  -2  -3   9        3.23        3.56      0.47 o
  -1  -3   9      192.44      185.83      2.38 o
   0  -3   9       61.88       65.01      1.18 o
   1  -3   9       23.21       19.02      0.75 o
   2  -3   9       21.79       23.21      0.86 o
   3  -3   9        3.79        4.08      0.75 o
   4  -3   9      110.84      116.14      3.21 o
  -5  -2   9       24.82       27.10      1.18 o
  -4  -2   9       57.57       57.23      1.49 o
  -3  -2   9       86.58       87.15      1.47 o
  -2  -2   9        6.66        7.47      0.49 o
  -1  -2   9      164.85      168.16      3.25 o
   0  -2   9       93.50       91.53      1.80 o
   1  -2   9       50.09       52.68      1.12 o
   2  -2   9       52.53       49.97      1.59 o
   3  -2   9       10.29        9.20      0.82 o
   4  -2   9      165.31      160.42      4.80 o
  -5  -1   9      288.64      288.20      4.23 o
  -4  -1   9        1.14        1.02      0.41 o
  -3  -1   9       90.24       91.19      1.90 o
  -2  -1   9       17.29       16.45      0.73 o
  -1  -1   9      137.77      131.33      1.69 o
   0  -1   9       11.47        8.76      0.46 o
   1  -1   9       77.13       75.77      1.41 o
   2  -1   9      114.81      118.40      2.89 o
   3  -1   9       41.24       37.79      1.59 o
  -6   0   9       13.48       11.30      1.33 o
  -5   0   9      106.31      110.29      4.47 o
  -4   0   9        5.17        6.14      0.64 o
  -3   0   9       85.89       88.59      2.39 o
  -2   0   9        9.36        8.34      0.57 o
  -1   0   9       50.46       51.52      1.69 o
   0   0   9      476.00      468.18      5.15 o
   1   0   9       12.14       13.67      0.97 o
   2   0   9       89.41       84.81      2.53 o
   3   0   9        3.49        3.57      1.04 o
  -6   1   9        9.30        9.89      1.66 o
  -5   1   9       21.64       24.93      2.01 o
  -4   1   9        3.06        1.40      0.69 o
  -3   1   9       42.92       42.30      1.50 o
  -2   1   9       10.31       10.06      0.87 o
  -1   1   9       13.31       12.62      0.97 o
   0   1   9       50.91       46.82      1.55 o
   1   1   9       89.07       91.23      2.25 o
   2   1   9       26.17       26.30      1.37 o
   3   1   9        0.07        0.76      1.07 o
  -5   2   9        8.35        6.04      1.00 o
  -4   2   9        1.23        1.83      0.90 o
  -3   2   9        0.21        0.31      0.58 o
  -2   2   9       90.56       80.78      4.08 o
  -1   2   9        5.54        6.77      0.68 o
   0   2   9        0.00        0.00      0.58 o
   1   2   9       31.60       35.08      1.49 o
   2   2   9        4.77        3.93      0.74 o
  -5   3   9        2.53        2.01      0.89 o
  -4   3   9       16.02       16.49      1.34 o
  -3   3   9       45.24       42.45      1.91 o
  -2   3   9        0.15        0.00      0.68 o
  -1   3   9       12.40       13.46      0.96 o
   0   3   9        7.53        9.90      0.88 o
   1   3   9       32.59       32.65      1.54 o
  -4   4   9       39.68       41.41      2.78 o
  -3   4   9        3.83        4.01      0.91 o
  -2   4   9        0.17        0.54      0.77 o
  -1   4   9        6.85        8.34      0.95 o
   0   4   9        4.91        5.49      0.70 o
  -2  -6  10       40.24       44.84      1.99 o
  -1  -6  10        9.64       13.43      1.23 o
   0  -6  10       10.79       11.83      1.48 o
   1  -6  10       24.64       29.29      1.25 o
  -3  -5  10        3.47        2.49      0.81 o
  -2  -5  10       62.95       62.09      2.14 o
  -1  -5  10        2.31        3.52      0.67 o
   0  -5  10        3.18        2.71      0.62 o
   1  -5  10        6.56        8.69      0.70 o
   2  -5  10       22.31       24.01      1.20 o
  -4  -4  10       21.03       23.51      1.45 o
  -3  -4  10       15.19       12.76      1.04 o
  -2  -4  10        0.50        0.54      0.50 o
  -1  -4  10       54.89       56.65      2.47 o
   0  -4  10        9.95       10.70      1.32 o
   1  -4  10        2.14        3.98      0.57 o
   2  -4  10       24.18       23.10      1.08 o
   3  -4  10       29.40       33.21      1.84 o
  -4  -3  10       26.78       26.17      1.06 o
  -3  -3  10       14.48       14.87      0.99 o
  -2  -3  10       64.48       61.83      1.48 o
  -1  -3  10       37.14       36.80      1.18 o
   0  -3  10       32.96       35.65      1.01 o
   1  -3  10        3.01        2.65      0.48 o
   2  -3  10       22.93       22.47      1.21 o
   3  -3  10        1.17        1.02      0.75 o
  -5  -2  10       79.55       80.54      2.34 o
  -4  -2  10       34.80       33.78      1.67 o
  -3  -2  10        0.72        0.67      0.43 o
  -2  -2  10       82.88       81.73      1.84 o
  -1  -2  10        4.16        3.40      0.47 o
   0  -2  10      142.05      146.83      2.32 o
   1  -2  10        6.19        6.80      0.68 o
   2  -2  10        2.98        3.00      0.87 o
   3  -2  10       34.61       33.53      2.10 o
  -5  -1  10        0.83        0.00      0.86 o
  -4  -1  10       58.26       53.92      1.87 o
  -3  -1  10        0.07        0.00      0.41 o
  -2  -1  10       20.83       21.58      0.87 o
  -1  -1  10       35.47       36.67      1.11 o
   0  -1  10      178.92      189.48      2.53 o
   1  -1  10       17.65       17.15      0.97 o
   2  -1  10       11.63       11.17      1.45 o
   3  -1  10       21.51       20.33      1.99 o
  -5   0  10       59.76       55.59      2.39 o
  -4   0  10       70.32       67.07      2.04 o
  -3   0  10        0.02        0.00      0.51 o
  -2   0  10       60.73       56.92      1.61 o
  -1   0  10       82.41       85.09      3.04 o
   0   0  10        3.19        2.72      0.65 o
   1   0  10       46.38       40.99      1.62 o
   2   0  10       14.11       15.40      1.70 o
  -5   1  10       20.24       19.00      1.81 o
  -4   1  10       62.98       59.17      2.25 o
  -3   1  10       23.95       23.49      1.24 o
  -2   1  10       24.61       25.77      1.35 o
  -1   1  10        5.40        5.02      0.83 o
   0   1  10       99.39       94.67      4.49 o
   1   1  10       22.91       20.97      1.26 o
   2   1  10        8.45        7.85      1.08 o
  -4   2  10        8.15        5.27      0.95 o
  -3   2  10       50.49       47.78      1.73 o
  -2   2  10        0.96        0.00      0.76 o
  -1   2  10       11.97       12.03      1.31 o
   0   2  10       32.37       34.80      2.20 o
   1   2  10        0.01        0.03      0.74 o
  -4   3  10        0.02        0.53      0.92 o
  -3   3  10       11.58       16.12      1.55 o
  -2   3  10       13.16       13.97      1.25 o
  -1   3  10        3.00        4.37      0.89 o
   0   3  10       20.01       18.51      1.71 o
  -2  -5  11        3.62        4.87      0.88 o
  -1  -5  11       58.15       64.45      2.56 o
   0  -5  11        3.08        4.66      0.74 o
   1  -5  11       25.25       25.57      1.25 o
  -3  -4  11        8.92        9.65      1.00 o
  -2  -4  11       22.99       20.16      0.97 o
  -1  -4  11       28.85       29.99      1.46 o
   0  -4  11        3.07        3.31      0.66 o
   1  -4  11       22.36       22.19      1.36 o
  -3  -3  11        0.35        0.58      0.56 o
  -2  -3  11        3.43        2.83      0.58 o
  -1  -3  11       23.27       21.00      0.99 o
   0  -3  11       17.51       18.47      1.26 o
   1  -3  11       22.80       19.32      1.15 o
   2  -3  11        0.03        0.23      1.08 o
  -4  -2  11       24.69       25.78      1.41 o
  -3  -2  11        0.01        0.24      0.48 o
  -2  -2  11       24.27       23.76      0.99 o
  -1  -2  11        3.68        3.79      0.51 o
   0  -2  11       41.13       36.78      1.42 o
   1  -2  11       10.80       11.63      0.98 o
   2  -2  11        1.21        0.94      0.94 o
  -4  -1  11       10.27       12.84      1.02 o
  -3  -1  11        0.89        0.81      0.62 o
  -2  -1  11       97.14       96.72      2.19 o
  -1  -1  11        8.26        8.34      0.80 o
   0  -1  11       26.90       29.20      1.46 o
   1  -1  11       68.81       66.86      2.23 o
  -4   0  11       31.26       34.44      1.87 o
  -3   0  11       17.22       16.54      1.02 o
  -2   0  11        1.41        1.70      0.63 o
  -1   0  11        0.39        0.13      0.67 o
   0   0  11       72.10       69.20      2.20 o
   1   0  11       39.13       41.34      2.01 o
  -4   1  11       52.45       55.74      2.75 o
  -3   1  11       14.26        9.84      1.20 o
  -2   1  11       36.88       42.27      1.72 o
  -1   1  11        4.48        4.08      0.74 o
   0   1  11       64.00       66.85      2.54 o
  -3   2  11        0.60        0.00      0.83 o
  -2   2  11       18.52       17.91      1.19 o
  -1   2  11        0.26        0.00      0.88 o
  -1  -3  12       32.69       33.42      1.41 o
  -2  -2  12        0.01        0.23      0.67 o
  -1  -2  12       68.76       66.94      2.24 o
   0  -2  12       35.74       33.93      1.47 o
  -2  -1  12       20.65       22.28      1.21 o
  -1  -1  12       22.71       22.38      1.36 o
  -2   0  12       57.71       53.88      1.99 o
 
